# Supplementary material for: Synthesis of a Keggin-type polyoxoselenidotungstate via site-selective oxygen-to-selenium substitution
Source: Chem Sci. 2025 Jun 16;16(29):13183–8. doi: 10.1039/d5sc03340c (PMC12183570; doi:10.1039/d5sc03340c)
Supplement: SC-016-D5SC03340C-s002 [file SC-016-D5SC03340C-s002.cif]

# Supplementary Information (SI) for Chemical Science.
# This journal is © The Royal Society of Chemistry 2025

####################################################################### 
# 
# This file contains crystal structure data downloaded from the 
# Cambridge Structural Database (CSD) hosted by the Cambridge 
# Crystallographic Data Centre (CCDC).
# 
# Full information about CCDC data access policies and citation 
# guidelines are available at http://www.ccdc.cam.ac.uk/access/V1 
# 
# Audit and citation data items may have been added by the CCDC. 
# Please retain this information to preserve the provenance of 
# this file and to allow appropriate attribution of the data. 
# 
#######################################################################

data_I-Si
_database_code_depnum_ccdc_archive 'CCDC 2440303'
loop_
_audit_author_name
_audit_author_address
'Kentaro Yonesato'
;The University of Tokyo
Japan
;
_audit_update_record             
;
2025-04-02 deposited with the CCDC.	2025-06-16 downloaded from the CCDC.
;
_audit_creation_date             2025-03-13
_audit_creation_method           
;
Olex2 1.5
(compiled 2025.03.04 svn.red2d20d0 for OlexSys, GUI svn.r7181)
;
_shelx_SHELXL_version_number     2018/3
_chemical_name_common            ?
_chemical_name_systematic        I-Si
_chemical_formula_moiety         'O40 Si1 W12, 4(C24 H20 P), 4(C2 H3 N)'
_chemical_formula_sum            'C104 H92 N4 O40 P4 Si W12'
_chemical_formula_weight         4395.98
_chemical_absolute_configuration ?
_chemical_melting_point          ?
_chemical_oxdiff_formula         C104H92N4P4SiW12O40
loop_
_atom_type_symbol
_atom_type_description
_atom_type_scat_dispersion_real
_atom_type_scat_dispersion_imag
_atom_type_scat_source
C C 0.0033 0.0016 'International Tables Vol C Tables 4.2.6.8 and 6.1.1.4'
H H 0.0000 0.0000 'International Tables Vol C Tables 4.2.6.8 and 6.1.1.4'
N N 0.0061 0.0033 'International Tables Vol C Tables 4.2.6.8 and 6.1.1.4'
O O 0.0106 0.0060 'International Tables Vol C Tables 4.2.6.8 and 6.1.1.4'
P P 0.1023 0.0942 'International Tables Vol C Tables 4.2.6.8 and 6.1.1.4'
Si Si 0.0817 0.0704 'International Tables Vol C Tables 4.2.6.8 and 6.1.1.4'
W W -0.8490 6.8722 'International Tables Vol C Tables 4.2.6.8 and 6.1.1.4'

_shelx_space_group_comment       
;
The symmetry employed for this shelxl refinement is uniquely defined
by the following loop, which should always be used as a source of
symmetry information in preference to the above space-group names.
They are only intended as comments.
;
_space_group_crystal_system      triclinic
_space_group_IT_number           1
_space_group_name_H-M_alt        'P 1'
_space_group_name_Hall           'P 1'
loop_
_space_group_symop_operation_xyz
'x, y, z'

_cell_length_a                   13.90582(11)
_cell_length_b                   15.07813(13)
_cell_length_c                   15.90307(14)
_cell_angle_alpha                112.3714(8)
_cell_angle_beta                 104.2936(7)
_cell_angle_gamma                100.2025(7)
_cell_volume                     2848.02(5)
_cell_formula_units_Z            1
_cell_measurement_reflns_used    71292
_cell_measurement_temperature    178(2)
_cell_measurement_theta_max      38.9020
_cell_measurement_theta_min      2.1920
_shelx_estimated_absorpt_T_max   0.442
_shelx_estimated_absorpt_T_min   0.442
_exptl_absorpt_coefficient_mu    12.211
_exptl_absorpt_correction_T_max  1.00000
_exptl_absorpt_correction_T_min  0.43451
_exptl_absorpt_correction_type   multi-scan
_exptl_absorpt_process_details   
;
CrysAlisPro 1.171.43.90 (Rigaku Oxford Diffraction, 2023)
Empirical absorption correction using spherical harmonics,
implemented in SCALE3 ABSPACK scaling algorithm.
;
_exptl_absorpt_special_details   ?
_exptl_crystal_colour            colourless
_exptl_crystal_colour_primary    colourless
_exptl_crystal_density_diffrn    2.563
_exptl_crystal_density_meas      ?
_exptl_crystal_density_method    ?
_exptl_crystal_description       block
_exptl_crystal_F_000             2026
_exptl_crystal_preparation       ?
_exptl_crystal_recrystallization_method ?
_exptl_crystal_size_max          0.08
_exptl_crystal_size_mid          0.08
_exptl_crystal_size_min          0.08
_exptl_transmission_factor_max   ?
_exptl_transmission_factor_min   ?
_diffrn_reflns_av_R_equivalents  0.0330
_diffrn_reflns_av_unetI/netI     0.0465
_diffrn_reflns_Laue_measured_fraction_full 1.000
_diffrn_reflns_Laue_measured_fraction_max 0.999
_diffrn_reflns_limit_h_max       23
_diffrn_reflns_limit_h_min       -23
_diffrn_reflns_limit_k_max       25
_diffrn_reflns_limit_k_min       -25
_diffrn_reflns_limit_l_max       26
_diffrn_reflns_limit_l_min       -26
_diffrn_reflns_number            148727
_diffrn_reflns_point_group_measured_fraction_full 0.998
_diffrn_reflns_point_group_measured_fraction_max 0.988
_diffrn_reflns_theta_full        25.242
_diffrn_reflns_theta_max         36.318
_diffrn_reflns_theta_min         1.842
_diffrn_ambient_temperature      178(2)
_diffrn_detector                 'Hybrid Pixel Array Detector'
_diffrn_detector_area_resol_mean 10.0000
_diffrn_detector_type            HyPix
_diffrn_measured_fraction_theta_full 1.000
_diffrn_measured_fraction_theta_max 0.999
_diffrn_measurement_details      
;
List of Runs (angles in degrees, time in seconds):

  # Type    Start    End  Width  t~exp~   \w     \q     \k     \f   Frames
#--------------------------------------------------------------------------
  1  \w    -29.00  -3.00   0.50    0.50    --   26.00 -92.00 -36.55   52
  2  \w      4.00  55.00   0.50    0.50    --   26.00 -92.00 -36.55  102
  3  \w     27.00  83.00   0.50    0.50    --   26.00-142.00 -19.23  112
  4  \w    -38.00  52.00   0.50    0.50    --   26.00 -86.00  62.82  180
  5  \w    -38.00 -11.00   0.50    0.50    --   26.00 -90.00 145.32   54
  6  \w      6.00  57.00   0.50    0.50    --   24.14-101.00 108.68  102
  7  \w     -8.00  54.00   0.50    0.50    --   26.00 -90.00 145.32  124
  8  \w    -45.00  38.00   0.50    0.50    --   24.14 -58.00 159.00  166
  9  \w     12.00  95.00   0.50    0.50    --   24.14  58.00 -59.00  166
 10  \w    -33.00  52.00   0.50    0.50    --   26.00 -87.00-115.52  170
 11  \w    -94.00  -2.00   0.50    0.50    --  -22.82 -77.00 -60.00  184
 12  \w    -71.00 -11.00   0.50    0.50    --  -22.82 -57.00 -30.00  120
 13  \w    -95.00 -28.00   0.50    0.50    --  -22.82 -57.00  30.00  134
 14  \w    -95.00 -24.00   0.50    0.50    --  -22.82 -38.00  90.00  142
 15  \w    -94.00 -13.00   0.50    0.50    --  -22.82 -19.00 150.00  162
 16  \w    -85.00  -9.00   0.50    0.50    --  -22.82 -58.00 159.00  152
 17  \w    -94.00  -1.00   0.50    0.50    --  -22.82 -77.00  90.00  186
 18  \w     -2.00  42.00   0.50    0.50    --  -22.82  58.00 -59.00   88
;
_diffrn_measurement_device       'four-circle diffractometer'
_diffrn_measurement_device_type  'XtaLAB Synergy R, HyPix'
_diffrn_measurement_method       '\w scans'
_diffrn_orient_matrix_type       
'CrysAlisPro convention (1999,Acta A55,543-557)'
_diffrn_orient_matrix_UB_11      -0.0243753000
_diffrn_orient_matrix_UB_12      0.0350127000
_diffrn_orient_matrix_UB_13      0.0227576000
_diffrn_orient_matrix_UB_21      -0.0101385000
_diffrn_orient_matrix_UB_22      -0.0263467000
_diffrn_orient_matrix_UB_23      0.0270587000
_diffrn_orient_matrix_UB_31      0.0485058000
_diffrn_orient_matrix_UB_32      0.0304705000
_diffrn_orient_matrix_UB_33      0.0372990000
_diffrn_radiation_monochromator  mirror
_diffrn_radiation_probe          x-ray
_diffrn_radiation_type           'Mo K\a'
_diffrn_radiation_wavelength     0.71073
_diffrn_source                   'micro-focus sealed X-ray tube'
_diffrn_source_type              'Mova (Mo) X-ray Source'
_reflns_Friedel_coverage         0.978
_reflns_Friedel_fraction_full    0.996
_reflns_Friedel_fraction_max     0.977
_reflns_number_gt                47155
_reflns_number_total             54553
_reflns_special_details          
;
 Reflections were merged by SHELXL according to the crystal
 class for the calculation of statistics and refinement.
 
 _reflns_Friedel_fraction is defined as the number of unique
 Friedel pairs measured divided by the number that would be
 possible theoretically, ignoring centric projections and
 systematic absences. Completness statistics refer to single and
 composite reflections containing twin component 1 only.
;
_reflns_threshold_expression     'I > 2\s(I)'
_computing_cell_refinement       'CrysAlisPro 1.171.43.90 (Rigaku OD, 2023)'
_computing_data_collection       
'CrysAlisPro system (CCD 44.93a 64-bit (release 10-02-2025))'
_computing_data_reduction        'CrysAlisPro 1.171.43.90 (Rigaku OD, 2023)'
_computing_molecular_graphics    'Olex2 1.5 (Dolomanov et al., 2009)'
_computing_publication_material  'Olex2 1.5 (Dolomanov et al., 2009)'
_computing_structure_refinement  'SHELXL 2018/3 (Sheldrick, 2015)'
_computing_structure_solution    'SHELXT 2018/2 (Sheldrick, 2018)'
_refine_diff_density_max         1.139
_refine_diff_density_min         -1.093
_refine_diff_density_rms         0.156
_refine_ls_abs_structure_details 
;
 Refined as an inversion twin.
;
_refine_ls_abs_structure_Flack   0.251(4)
_refine_ls_extinction_coef       .
_refine_ls_extinction_method     none
_refine_ls_goodness_of_fit_ref   1.016
_refine_ls_hydrogen_treatment    constr
_refine_ls_matrix_type           full
_refine_ls_number_parameters     1969
_refine_ls_number_reflns         54553
_refine_ls_number_restraints     841
_refine_ls_R_factor_all          0.0419
_refine_ls_R_factor_gt           0.0321
_refine_ls_restrained_S_all      1.032
_refine_ls_shift/su_max          0.002
_refine_ls_shift/su_mean         0.000
_refine_ls_structure_factor_coef Fsqd
_refine_ls_weighting_details     
'w=1/[\s^2^(Fo^2^)+(0.0157P)^2^] where P=(Fo^2^+2Fc^2^)/3'
_refine_ls_weighting_scheme      calc
_refine_ls_wR_factor_gt          0.0500
_refine_ls_wR_factor_ref         0.0518
_refine_special_details          
;
 Refined as a 2-component inversion twin.
;
_atom_sites_solution_hydrogens   geom
_atom_sites_solution_primary     dual
_atom_sites_solution_secondary   ?
loop_
_atom_site_label
_atom_site_type_symbol
_atom_site_fract_x
_atom_site_fract_y
_atom_site_fract_z
_atom_site_U_iso_or_equiv
_atom_site_adp_type
_atom_site_occupancy
_atom_site_site_symmetry_order
_atom_site_calc_flag
_atom_site_refinement_flags_posn
_atom_site_refinement_flags_adp
_atom_site_refinement_flags_occupancy
_atom_site_disorder_assembly
_atom_site_disorder_group
W1A W 1.29452(6) -0.15377(6) -0.08341(4) 0.02021(11) Uani 0.8888(14) 1 d D U P
A 1
W2A W 1.27450(7) -0.10570(8) -0.29801(7) 0.02165(17) Uani 0.8888(14) 1 d D U P
A 1
W3A W 1.33532(6) 0.10605(5) -0.05752(5) 0.02125(11) Uani 0.8888(14) 1 d D U P A
1
W4A W 1.52958(7) -0.09360(7) 0.08216(7) 0.01920(13) Uani 0.8888(14) 1 d D U P A
1
W5A W 1.46515(4) -0.27667(4) -0.14360(3) 0.01963(8) Uani 0.8888(14) 1 d D U P A
1
W6A W 1.45873(7) -0.21271(6) -0.34700(5) 0.02044(12) Uani 0.8888(14) 1 d D U P
A 1
W7A W 1.48788(6) 0.02702(6) -0.31177(6) 0.01960(12) Uani 0.8888(14) 1 d D U P A
1
W8A W 1.55810(4) 0.22899(4) -0.06282(4) 0.02012(8) Uani 0.8888(14) 1 d D U P A
1
W9A W 1.56214(5) 0.17072(5) 0.12117(4) 0.01886(10) Uani 0.8888(14) 1 d D U P A
1
W10A W 1.76386(7) 0.05127(7) 0.06640(7) 0.01843(13) Uani 0.8888(14) 1 d D U P A
1
W11A W 1.70923(5) -0.14187(4) -0.15199(4) 0.01879(9) Uani 0.8888(14) 1 d D U P
A 1
W12A W 1.74613(7) 0.09337(7) -0.12951(6) 0.02028(11) Uani 0.8888(14) 1 d D U P
A 1
Si1A Si 1.5158(2) -0.0255(2) -0.10982(19) 0.0139(6) Uani 0.8888(14) 1 d D U P A
1
O1A O 1.4685(3) -0.1065(3) -0.0758(3) 0.0194(9) Uani 0.8888(14) 1 d D . P A 1
O2A O 1.4555(3) -0.0650(3) -0.2246(3) 0.0169(8) Uani 0.8888(14) 1 d D . P A 1
O3A O 1.4993(3) 0.0819(3) -0.0490(3) 0.0177(8) Uani 0.8888(14) 1 d D . P A 1
O4A O 1.6387(3) -0.0108(3) -0.0884(3) 0.0166(8) Uani 0.8888(14) 1 d D . P A 1
O5A O 1.2624(3) -0.1620(3) -0.2131(3) 0.0254(10) Uani 0.8888(14) 1 d D U P A 1
O6A O 1.2933(3) 0.0218(3) -0.1904(3) 0.0236(9) Uani 0.8888(14) 1 d D U P A 1
O7A O 1.3056(4) -0.0162(3) -0.0424(3) 0.0240(10) Uani 0.8888(14) 1 d D U P A 1
O8A O 1.3779(3) -0.1302(3) 0.0416(3) 0.0238(9) Uani 0.8888(14) 1 d D U P A 1
O9A O 1.3303(3) -0.2771(3) -0.1378(3) 0.0241(10) Uani 0.8888(14) 1 d D U P A 1
O10A O 1.3129(4) -0.2122(3) -0.3768(3) 0.0249(10) Uani 0.8888(14) 1 d D U P A 1
O11A O 1.3414(3) -0.0223(3) -0.3490(3) 0.0250(10) Uani 0.8888(14) 1 d D U P A 1
O12A O 1.4146(3) 0.2157(3) -0.0677(3) 0.0229(9) Uani 0.8888(14) 1 d D U P A 1
O13A O 1.4229(3) 0.1697(3) 0.0801(3) 0.0221(9) Uani 0.8888(14) 1 d D U P A 1
O14A O 1.5152(3) -0.2258(3) -0.0030(3) 0.0224(9) Uani 0.8888(14) 1 d D U P A 1
O15A O 1.4293(3) -0.2720(3) -0.2636(3) 0.0236(10) Uani 0.8888(14) 1 d D U P A 1
O16A O 1.4848(4) -0.1112(3) -0.3875(3) 0.0222(9) Uani 0.8888(14) 1 d D U P A 1
O17A O 1.4988(3) 0.1402(3) -0.2007(3) 0.0216(9) Uani 0.8888(14) 1 d D U P A 1
O18A O 1.5969(4) 0.2680(3) 0.0715(3) 0.0232(9) Uani 0.8888(14) 1 d D U P A 1
O19A O 1.5254(4) 0.0449(3) 0.1219(3) 0.0211(9) Uani 0.8888(14) 1 d D U P A 1
O20A O 1.6636(3) -0.0427(3) 0.0819(3) 0.0213(9) Uani 0.8888(14) 1 d D U P A 1
O21A O 1.6090(3) -0.2193(3) -0.1275(3) 0.0206(9) Uani 0.8888(14) 1 d D U P A 1
O22A O 1.5999(3) -0.1778(3) -0.2727(3) 0.0220(9) Uani 0.8888(14) 1 d D U P A 1
O23A O 1.6326(3) 0.0474(3) -0.2439(3) 0.0226(9) Uani 0.8888(14) 1 d D U P A 1
O24A O 1.6785(3) 0.1911(3) -0.0709(3) 0.0222(9) Uani 0.8888(14) 1 d D U P A 1
O25A O 1.6902(3) 0.1423(3) 0.1087(3) 0.0209(9) Uani 0.8888(14) 1 d D U P A 1
O26A O 1.7909(3) -0.0679(3) -0.0186(3) 0.0212(9) Uani 0.8888(14) 1 d D U P A 1
O27A O 1.7768(4) -0.0305(3) -0.1717(3) 0.0235(10) Uani 0.8888(14) 1 d D U P A 1
O28A O 1.8199(3) 0.1198(3) 0.0030(3) 0.0222(9) Uani 0.8888(14) 1 d D U P A 1
O1T O 1.1734(4) -0.2029(4) -0.0842(4) 0.0308(12) Uani 0.8888(14) 1 d D U P A 1
O2T O 1.1483(4) -0.1336(4) -0.3670(4) 0.0348(12) Uani 0.8888(14) 1 d D U P A 1
O3T O 1.2273(4) 0.1419(4) -0.0496(4) 0.0311(12) Uani 0.8888(14) 1 d D U P A 1
O4T O 1.5573(4) -0.0991(4) 0.1907(3) 0.0280(11) Uani 0.8888(14) 1 d D U P A 1
O5T O 1.4572(5) -0.4004(4) -0.1780(4) 0.0276(12) Uani 0.8888(14) 1 d D U P A 1
O6T O 1.4434(5) -0.3164(4) -0.4497(3) 0.0292(11) Uani 0.8888(14) 1 d D U P A 1
O7T O 1.4977(4) 0.0743(4) -0.3925(4) 0.0290(11) Uani 0.8888(14) 1 d D U P A 1
O8T O 1.5883(5) 0.3445(4) -0.0607(4) 0.0282(12) Uani 0.8888(14) 1 d D U P A 1
O9T O 1.6007(5) 0.2520(4) 0.2407(3) 0.0284(11) Uani 0.8888(14) 1 d D U P A 1
O10T O 1.8695(4) 0.0903(4) 0.1684(4) 0.0291(11) Uani 0.8888(14) 1 d D U P A 1
O11T O 1.7787(4) -0.2227(4) -0.1888(4) 0.0276(11) Uani 0.8888(14) 1 d D U P A 1
O12T O 1.8411(4) 0.1646(4) -0.1469(4) 0.0302(11) Uani 0.8888(14) 1 d D U P A 1
W1B W 1.7429(6) 0.0997(6) -0.1413(6) 0.0274(13) Uani 0.1112(14) 1 d D U P A 2
W2B W 1.6989(4) -0.1643(4) -0.1756(3) 0.0210(7) Uani 0.1112(14) 1 d D U P A 2
W3B W 1.7589(6) 0.0383(6) 0.0666(6) 0.0201(11) Uani 0.1112(14) 1 d D U P A 2
W4B W 1.5708(3) 0.2191(3) -0.0868(3) 0.0202(7) Uani 0.1112(14) 1 d D U P A 2
W5B W 1.5099(5) 0.0349(5) -0.3114(5) 0.0196(9) Uani 0.1112(14) 1 d D U P A 2
W6B W 1.4703(6) -0.2289(5) -0.3507(5) 0.0233(11) Uani 0.1112(14) 1 d D U P A 2
W7B W 1.4788(3) -0.2877(3) -0.1669(3) 0.0197(6) Uani 0.1112(14) 1 d D U P A 2
W8B W 1.5435(6) -0.0822(6) 0.0827(6) 0.0213(11) Uani 0.1112(14) 1 d D U P A 2
W9B W 1.5805(4) 0.1560(4) 0.1176(4) 0.0224(9) Uani 0.1112(14) 1 d D U P A 2
W10B W 1.3281(5) 0.0833(4) -0.0751(4) 0.0234(9) Uani 0.1112(14) 1 d D U P A 2
W11B W 1.2735(6) -0.0997(7) -0.2952(6) 0.0252(15) Uani 0.1112(14) 1 d D U P A 2
W12B W 1.2883(5) -0.1546(5) -0.1049(4) 0.0203(8) Uani 0.1112(14) 1 d D U P A 2
Si1B Si 1.5200(7) -0.0327(6) -0.1203(6) 0.020(7) Uani 0.1112(14) 1 d D U P A 2
O1B O 1.5680(6) 0.0495(6) -0.1528(6) 0.010(6) Uani 0.1112(14) 1 d D U P A 2
O2B O 1.5366(7) -0.1388(6) -0.1807(6) 0.019(7) Uani 0.1112(14) 1 d D U P A 2
O3B O 1.5788(7) 0.0058(6) -0.0049(6) 0.024(8) Uani 0.1112(14) 1 d D U P A 2
O4B O 1.3974(6) -0.0458(6) -0.1407(6) 0.025(8) Uani 0.1112(14) 1 d D U P A 2
O5B O 1.7312(10) -0.0406(7) -0.1862(10) 0.018(6) Uani 0.1112(14) 1 d D U P A 2
O6B O 1.7414(9) -0.0834(8) -0.0411(7) 0.017(5) Uani 0.1112(14) 1 d D U P A 2
O7B O 1.7721(9) 0.1020(9) -0.0151(8) 0.019(6) Uani 0.1112(14) 1 d D U P A 2
O8B O 1.7065(8) 0.2215(8) -0.0896(9) 0.019(5) Uani 0.1112(14) 1 d D U P A 2
O9B O 1.6610(8) 0.0733(10) -0.2678(8) 0.021(5) Uani 0.1112(14) 1 d D U P A 2
O10B O 1.6126(8) -0.2278(10) -0.3107(7) 0.024(6) Uani 0.1112(14) 1 d D U P A 2
O11B O 1.6204(8) -0.2732(8) -0.1634(10) 0.022(5) Uani 0.1112(14) 1 d D U P A 2
O12B O 1.6915(8) -0.0394(9) 0.1192(9) 0.015(5) Uani 0.1112(14) 1 d D U P A 2
O13B O 1.7212(8) 0.1509(8) 0.1457(8) 0.025(6) Uani 0.1112(14) 1 d D U P A 2
O14B O 1.5228(10) 0.1692(8) -0.2255(7) 0.024(6) Uani 0.1112(14) 1 d D U P A 2
O15B O 1.5130(11) -0.1019(7) -0.3499(9) 0.025(6) Uani 0.1112(14) 1 d D U P A 2
O16B O 1.4375(10) -0.3238(8) -0.3006(7) 0.016(5) Uani 0.1112(14) 1 d D U P A 2
O17B O 1.5351(10) -0.1977(8) -0.0281(7) 0.019(5) Uani 0.1112(14) 1 d D U P A 2
O18B O 1.5503(11) 0.0540(7) 0.1593(8) 0.025(6) Uani 0.1112(14) 1 d D U P A 2
O19B O 1.6056(10) 0.2154(8) 0.0345(7) 0.016(5) Uani 0.1112(14) 1 d D U P A 2
O20B O 1.4278(8) 0.1632(8) -0.0999(9) 0.019(5) Uani 0.1112(14) 1 d D U P A 2
O21B O 1.3746(8) -0.0111(9) -0.3100(9) 0.017(5) Uani 0.1112(14) 1 d D U P A 2
O22B O 1.3445(8) -0.1963(9) -0.3385(9) 0.021(6) Uani 0.1112(14) 1 d D U P A 2
O23B O 1.3574(8) -0.2488(8) -0.1601(9) 0.020(5) Uani 0.1112(14) 1 d D U P A 2
O24B O 1.4002(7) -0.1062(10) 0.0131(7) 0.022(5) Uani 0.1112(14) 1 d D U P A 2
O25B O 1.4376(7) 0.1204(9) 0.0449(7) 0.015(5) Uani 0.1112(14) 1 d D U P A 2
O26B O 1.2459(9) 0.0141(8) -0.2090(7) 0.018(6) Uani 0.1112(14) 1 d D U P A 2
O27B O 1.2158(9) -0.1760(9) -0.2356(7) 0.017(6) Uani 0.1112(14) 1 d D U P A 2
O28B O 1.2588(9) -0.0292(7) -0.0595(9) 0.021(6) Uani 0.1112(14) 1 d D U P A 2
O1U O 1.8655(9) 0.1493(13) -0.1371(14) 0.031(7) Uani 0.1112(14) 1 d D U P A 2
O2U O 1.8055(10) -0.2022(13) -0.1880(13) 0.034(7) Uani 0.1112(14) 1 d D U P A 2
O3U O 1.8851(9) 0.0657(13) 0.1345(11) 0.031(6) Uani 0.1112(14) 1 d D U P A 2
O4U O 1.5748(15) 0.3426(8) -0.0551(13) 0.030(7) Uani 0.1112(14) 1 d D U P A 2
O5U O 1.4854(14) 0.0398(13) -0.4198(8) 0.024(7) Uani 0.1112(14) 1 d D U P A 2
O6U O 1.4289(15) -0.3114(12) -0.4707(7) 0.027(7) Uani 0.1112(14) 1 d D U P A 2
O7U O 1.4505(15) -0.4025(9) -0.1656(13) 0.026(7) Uani 0.1112(14) 1 d D U P A 2
O8U O 1.5310(14) -0.1290(13) 0.1627(11) 0.027(7) Uani 0.1112(14) 1 d D U P A 2
O9U O 1.5984(16) 0.2606(10) 0.2199(9) 0.029(7) Uani 0.1112(14) 1 d D U P A 2
O10U O 1.2579(13) 0.1630(11) -0.0325(13) 0.035(8) Uani 0.1112(14) 1 d D U P A 2
O11U O 1.1690(11) -0.1356(13) -0.3969(9) 0.033(7) Uani 0.1112(14) 1 d D U P A 2
O12U O 1.1915(11) -0.2280(12) -0.0915(13) 0.026(7) Uani 0.1112(14) 1 d D U P A
2
P1 P 1.35521(13) 0.30747(12) 0.46393(12) 0.0236(3) Uani 1 1 d . . . . .
C111 C 1.3465(5) 0.2933(5) 0.5688(5) 0.0281(13) Uani 1 1 d . . . . .
C112 C 1.4353(6) 0.3140(5) 0.6441(5) 0.0353(15) Uani 1 1 d . . . . .
H112 H 1.501587 0.343418 0.644001 0.042 Uiso 1 1 calc R U . . .
C113 C 1.4286(8) 0.2922(6) 0.7195(6) 0.047(2) Uani 1 1 d . . . . .
H113 H 1.490059 0.306960 0.771177 0.057 Uiso 1 1 calc R U . . .
C114 C 1.3334(8) 0.2491(6) 0.7201(6) 0.046(2) Uani 1 1 d . . . . .
H114 H 1.329351 0.233465 0.771841 0.056 Uiso 1 1 calc R U . . .
C115 C 1.2428(7) 0.2283(6) 0.6454(6) 0.0444(19) Uani 1 1 d . . . . .
H115 H 1.176811 0.199174 0.646161 0.053 Uiso 1 1 calc R U . . .
C116 C 1.2498(6) 0.2506(6) 0.5700(5) 0.0352(16) Uani 1 1 d . . . . .
H116 H 1.188308 0.236543 0.518685 0.042 Uiso 1 1 calc R U . . .
C121 C 1.4778(6) 0.3948(5) 0.4955(5) 0.0340(15) Uani 1 1 d . . . . .
C122 C 1.5097(7) 0.4890(5) 0.5744(6) 0.045(2) Uani 1 1 d . . . . .
H122 H 1.466016 0.507704 0.611237 0.054 Uiso 1 1 calc R U . . .
C123 C 1.6077(8) 0.5564(7) 0.5990(8) 0.069(4) Uani 1 1 d . . . . .
H123 H 1.629926 0.621728 0.651511 0.083 Uiso 1 1 calc R U . . .
C124 C 1.6707(7) 0.5271(9) 0.5467(9) 0.073(4) Uani 1 1 d . . . . .
H124 H 1.736886 0.572575 0.563628 0.088 Uiso 1 1 calc R U . . .
C125 C 1.6402(7) 0.4332(8) 0.4702(8) 0.059(3) Uani 1 1 d . . . . .
H125 H 1.685451 0.413740 0.435365 0.071 Uiso 1 1 calc R U . . .
C126 C 1.5433(6) 0.3671(6) 0.4442(6) 0.0413(18) Uani 1 1 d . . . . .
H126 H 1.521721 0.302436 0.390800 0.050 Uiso 1 1 calc R U . . .
C131 C 1.3446(5) 0.1856(5) 0.3736(5) 0.0265(13) Uani 1 1 d . . . . .
C132 C 1.3519(6) 0.1090(5) 0.3993(5) 0.0313(15) Uani 1 1 d . . . . .
H132 H 1.360941 0.119931 0.463991 0.038 Uiso 1 1 calc R U . . .
C133 C 1.3461(7) 0.0162(6) 0.3307(6) 0.0414(19) Uani 1 1 d . . . . .
H133 H 1.350502 -0.037099 0.348080 0.050 Uiso 1 1 calc R U . . .
C134 C 1.3339(7) 0.0009(5) 0.2363(6) 0.0409(19) Uani 1 1 d . . . . .
H134 H 1.329210 -0.063036 0.188868 0.049 Uiso 1 1 calc R U . . .
C135 C 1.3287(6) 0.0783(6) 0.2116(6) 0.0396(17) Uani 1 1 d . . . . .
H135 H 1.324024 0.068277 0.147844 0.047 Uiso 1 1 calc R U . . .
C136 C 1.3300(6) 0.1710(5) 0.2782(5) 0.0365(16) Uani 1 1 d . . . . .
H136 H 1.321340 0.222846 0.259815 0.044 Uiso 1 1 calc R U . . .
C141 C 1.2512(5) 0.3481(5) 0.4148(4) 0.0292(14) Uani 1 1 d . . . . .
C142 C 1.1548(6) 0.2771(6) 0.3526(5) 0.0359(16) Uani 1 1 d . . . . .
H142 H 1.144502 0.208106 0.337705 0.043 Uiso 1 1 calc R U . . .
C143 C 1.0748(7) 0.3073(7) 0.3130(6) 0.053(2) Uani 1 1 d . . . . .
H143 H 1.009223 0.258933 0.271018 0.063 Uiso 1 1 calc R U . . .
C144 C 1.0890(7) 0.4062(8) 0.3336(6) 0.054(2) Uani 1 1 d . . . . .
H144 H 1.033189 0.426072 0.305736 0.065 Uiso 1 1 calc R U . . .
C145 C 1.1847(7) 0.4785(7) 0.3952(6) 0.0429(19) Uani 1 1 d . . . . .
H145 H 1.194559 0.547030 0.408406 0.052 Uiso 1 1 calc R U . . .
C146 C 1.2659(6) 0.4490(5) 0.4373(5) 0.0307(14) Uani 1 1 d . . . . .
H146 H 1.330763 0.497743 0.480890 0.037 Uiso 1 1 calc R U . . .
P2 P 1.68556(14) 0.63867(13) 0.31422(12) 0.0268(3) Uani 1 1 d . . . . .
C211 C 1.7896(6) 0.5950(5) 0.3607(5) 0.0282(13) Uani 1 1 d . . . . .
C212 C 1.7729(7) 0.4931(6) 0.3346(6) 0.0392(17) Uani 1 1 d . . . . .
H212 H 1.707536 0.445645 0.290558 0.047 Uiso 1 1 calc R U . . .
C213 C 1.8532(7) 0.4614(7) 0.3739(7) 0.049(2) Uani 1 1 d . . . . .
H213 H 1.842776 0.391726 0.355721 0.059 Uiso 1 1 calc R U . . .
C214 C 1.9468(8) 0.5294(8) 0.4382(6) 0.056(3) Uani 1 1 d . . . . .
H214 H 1.999318 0.507348 0.467875 0.067 Uiso 1 1 calc R U . . .
C215 C 1.9655(8) 0.6296(8) 0.4602(6) 0.061(3) Uani 1 1 d . . . . .
H215 H 2.032205 0.676097 0.501778 0.073 Uiso 1 1 calc R U . . .
C216 C 1.8858(7) 0.6632(7) 0.4211(6) 0.051(2) Uani 1 1 d . . . . .
H216 H 1.898096 0.732425 0.436273 0.061 Uiso 1 1 calc R U . . .
C221 C 1.7010(5) 0.7613(5) 0.4056(5) 0.0288(13) Uani 1 1 d . . . . .
C222 C 1.6838(6) 0.8361(5) 0.3791(6) 0.0341(16) Uani 1 1 d . . . . .
H222 H 1.670589 0.825173 0.313824 0.041 Uiso 1 1 calc R U . . .
C223 C 1.6861(6) 0.9266(6) 0.4483(7) 0.046(2) Uani 1 1 d . . . . .
H223 H 1.676984 0.979134 0.431086 0.055 Uiso 1 1 calc R U . . .
C224 C 1.7014(6) 0.9414(6) 0.5412(7) 0.047(2) Uani 1 1 d . . . . .
H224 H 1.699050 1.003018 0.587034 0.057 Uiso 1 1 calc R U . . .
C225 C 1.7202(7) 0.8691(6) 0.5703(6) 0.0444(19) Uani 1 1 d . . . . .
H225 H 1.733712 0.880933 0.635854 0.053 Uiso 1 1 calc R U . . .
C226 C 1.7186(7) 0.7778(6) 0.5000(6) 0.0425(19) Uani 1 1 d . . . . .
H226 H 1.729899 0.726061 0.517842 0.051 Uiso 1 1 calc R U . . .
C231 C 1.5606(5) 0.5577(5) 0.2887(5) 0.0277(13) Uani 1 1 d . . . . .
C232 C 1.4999(6) 0.5932(5) 0.3444(5) 0.0343(15) Uani 1 1 d . . . . .
H232 H 1.526408 0.658917 0.396737 0.041 Uiso 1 1 calc R U . . .
C233 C 1.4031(6) 0.5342(5) 0.3241(6) 0.0379(17) Uani 1 1 d . . . . .
H233 H 1.361791 0.559398 0.361538 0.045 Uiso 1 1 calc R U . . .
C234 C 1.3647(7) 0.4379(6) 0.2495(5) 0.0387(17) Uani 1 1 d . . . . .
H234 H 1.297371 0.397046 0.236470 0.046 Uiso 1 1 calc R U . . .
C235 C 1.4232(7) 0.4001(6) 0.1935(6) 0.0406(19) Uani 1 1 d . . . . .
H235 H 1.396627 0.333531 0.142472 0.049 Uiso 1 1 calc R U . . .
C236 C 1.5206(6) 0.4606(5) 0.2128(5) 0.0367(16) Uani 1 1 d . . . . .
H236 H 1.560875 0.435892 0.173983 0.044 Uiso 1 1 calc R U . . .
C241 C 1.6908(5) 0.6477(5) 0.2059(5) 0.0279(13) Uani 1 1 d . . . . .
C242 C 1.7854(6) 0.6888(6) 0.2029(5) 0.0355(16) Uani 1 1 d . . . . .
H242 H 1.847597 0.706928 0.255138 0.043 Uiso 1 1 calc R U . . .
C243 C 1.7892(7) 0.7038(6) 0.1228(6) 0.0437(18) Uani 1 1 d . . . . .
H243 H 1.854296 0.734149 0.121258 0.052 Uiso 1 1 calc R U . . .
C244 C 1.6994(7) 0.6750(6) 0.0454(6) 0.046(2) Uani 1 1 d . . . . .
H244 H 1.702218 0.685412 -0.009378 0.055 Uiso 1 1 calc R U . . .
C245 C 1.6052(7) 0.6308(7) 0.0487(6) 0.047(2) Uani 1 1 d . . . . .
H245 H 1.543326 0.609012 -0.005115 0.057 Uiso 1 1 calc R U . . .
C246 C 1.5997(6) 0.6181(6) 0.1278(6) 0.0411(17) Uani 1 1 d . . . . .
H246 H 1.534285 0.589380 0.129895 0.049 Uiso 1 1 calc R U . . .
P3 P 1.90551(14) 0.33208(12) 0.66635(11) 0.0251(3) Uani 1 1 d . . . . .
C311 C 1.9661(5) 0.2491(5) 0.6990(5) 0.0261(13) Uani 1 1 d . . . . .
C312 C 2.0486(6) 0.2866(5) 0.7869(5) 0.0339(15) Uani 1 1 d . . . . .
H312 H 2.073151 0.356770 0.828791 0.041 Uiso 1 1 calc R U . . .
C313 C 2.0941(6) 0.2236(6) 0.8129(6) 0.0387(17) Uani 1 1 d . . . . .
H313 H 2.148414 0.249972 0.873604 0.046 Uiso 1 1 calc R U . . .
C314 C 2.0623(6) 0.1221(6) 0.7520(6) 0.0423(18) Uani 1 1 d . . . . .
H314 H 2.094971 0.078710 0.770150 0.051 Uiso 1 1 calc R U . . .
C315 C 1.9817(6) 0.0837(6) 0.6637(6) 0.0438(19) Uani 1 1 d . . . . .
H315 H 1.960514 0.014002 0.620870 0.053 Uiso 1 1 calc R U . . .
C316 C 1.9320(5) 0.1460(5) 0.6376(5) 0.0350(16) Uani 1 1 d . . . . .
H316 H 1.875179 0.118869 0.578421 0.042 Uiso 1 1 calc R U . . .
C321 C 1.8418(5) 0.3872(5) 0.7493(4) 0.0260(13) Uani 1 1 d . . . . .
C322 C 1.7824(5) 0.4482(5) 0.7293(5) 0.0285(13) Uani 1 1 d . . . . .
H322 H 1.781050 0.463755 0.676518 0.034 Uiso 1 1 calc R U . . .
C323 C 1.7264(6) 0.4846(5) 0.7876(5) 0.0361(16) Uani 1 1 d . . . . .
H323 H 1.688550 0.528210 0.776939 0.043 Uiso 1 1 calc R U . . .
C324 C 1.7247(6) 0.4579(5) 0.8628(5) 0.0391(17) Uani 1 1 d . . . . .
H324 H 1.683656 0.481364 0.901170 0.047 Uiso 1 1 calc R U . . .
C325 C 1.7825(6) 0.3978(5) 0.8807(5) 0.0382(17) Uani 1 1 d . . . . .
H325 H 1.781677 0.380516 0.932074 0.046 Uiso 1 1 calc R U . . .
C326 C 1.8419(5) 0.3622(5) 0.8246(5) 0.0307(14) Uani 1 1 d . . . . .
H326 H 1.882138 0.321155 0.837638 0.037 Uiso 1 1 calc R U . . .
C331 C 2.0037(5) 0.4247(5) 0.6643(4) 0.0275(13) Uani 1 1 d . . . . .
C332 C 2.0758(6) 0.3923(6) 0.6220(5) 0.0370(17) Uani 1 1 d . . . . .
H332 H 2.071702 0.323081 0.595677 0.044 Uiso 1 1 calc R U . . .
C333 C 2.1540(7) 0.4619(6) 0.6185(6) 0.0436(19) Uani 1 1 d . . . . .
H333 H 2.203728 0.439806 0.590856 0.052 Uiso 1 1 calc R U . . .
C334 C 2.1595(6) 0.5623(6) 0.6549(5) 0.0374(16) Uani 1 1 d . . . . .
H334 H 2.212708 0.609470 0.652509 0.045 Uiso 1 1 calc R U . . .
C335 C 2.0868(6) 0.5934(6) 0.6949(6) 0.0382(17) Uani 1 1 d . . . . .
H335 H 2.089138 0.662203 0.718330 0.046 Uiso 1 1 calc R U . . .
C336 C 2.0103(6) 0.5261(5) 0.7013(5) 0.0334(16) Uani 1 1 d . . . . .
H336 H 1.962433 0.549324 0.731086 0.040 Uiso 1 1 calc R U . . .
C341 C 1.8049(6) 0.2608(5) 0.5495(4) 0.0302(14) Uani 1 1 d . . . . .
C342 C 1.8226(7) 0.2479(6) 0.4653(5) 0.0390(17) Uani 1 1 d . . . . .
H342 H 1.888874 0.280193 0.467311 0.047 Uiso 1 1 calc R U . . .
C343 C 1.7425(8) 0.1868(6) 0.3762(5) 0.053(2) Uani 1 1 d . . . . .
H343 H 1.754446 0.177152 0.317480 0.064 Uiso 1 1 calc R U . . .
C344 C 1.6460(7) 0.1406(5) 0.3739(5) 0.048(2) Uani 1 1 d . . . . .
H344 H 1.591199 0.100701 0.313485 0.057 Uiso 1 1 calc R U . . .
C345 C 1.6286(6) 0.1520(5) 0.4583(6) 0.048(2) Uani 1 1 d . . . . .
H345 H 1.562677 0.118267 0.455949 0.057 Uiso 1 1 calc R U . . .
C346 C 1.7065(6) 0.2122(5) 0.5461(5) 0.0389(17) Uani 1 1 d . . . . .
H346 H 1.694074 0.221056 0.604479 0.047 Uiso 1 1 calc R U . . .
P4 P 1.13401(13) -0.39363(12) 0.09680(11) 0.0233(3) Uani 1 1 d . . . . .
C411 C 1.0728(5) -0.3114(5) 0.0619(5) 0.0269(13) Uani 1 1 d . . . . .
C412 C 1.1040(6) -0.2095(5) 0.1231(5) 0.0348(15) Uani 1 1 d . . . . .
H412 H 1.159796 -0.182070 0.183101 0.042 Uiso 1 1 calc R U . . .
C413 C 1.0543(7) -0.1482(5) 0.0970(6) 0.0421(19) Uani 1 1 d . . . . .
H413 H 1.076299 -0.078056 0.138564 0.051 Uiso 1 1 calc R U . . .
C414 C 0.9723(6) -0.1881(6) 0.0105(6) 0.0401(18) Uani 1 1 d . . . . .
H414 H 0.938069 -0.145263 -0.007067 0.048 Uiso 1 1 calc R U . . .
C415 C 0.9402(6) -0.2893(5) -0.0501(5) 0.0352(16) Uani 1 1 d . . . . .
H415 H 0.883657 -0.316260 -0.109463 0.042 Uiso 1 1 calc R U . . .
C416 C 0.9893(6) -0.3517(5) -0.0253(5) 0.0319(15) Uani 1 1 d . . . . .
H416 H 0.966759 -0.421771 -0.067217 0.038 Uiso 1 1 calc R U . . .
C421 C 1.2355(5) -0.3194(5) 0.2123(4) 0.0255(12) Uani 1 1 d . . . . .
C422 C 1.2220(6) -0.3082(5) 0.2980(5) 0.0324(15) Uani 1 1 d . . . . .
H422 H 1.157802 -0.343011 0.297655 0.039 Uiso 1 1 calc R U . . .
C423 C 1.3036(6) -0.2449(5) 0.3863(5) 0.0361(16) Uani 1 1 d . . . . .
H423 H 1.294508 -0.235600 0.446046 0.043 Uiso 1 1 calc R U . . .
C424 C 1.3978(6) -0.1961(5) 0.3851(5) 0.0375(17) Uani 1 1 d . . . . .
H424 H 1.453562 -0.154429 0.444568 0.045 Uiso 1 1 calc R U . . .
C425 C 1.4114(6) -0.2072(5) 0.2994(5) 0.0343(15) Uani 1 1 d . . . . .
H425 H 1.475911 -0.173076 0.299599 0.041 Uiso 1 1 calc R U . . .
C426 C 1.3305(5) -0.2683(5) 0.2126(4) 0.0276(13) Uani 1 1 d . . . . .
H426 H 1.339276 -0.275796 0.153201 0.033 Uiso 1 1 calc R U . . .
C431 C 1.1964(5) -0.4529(4) 0.0151(4) 0.0258(13) Uani 1 1 d . . . . .
C432 C 1.2542(6) -0.5137(5) 0.0360(5) 0.0346(15) Uani 1 1 d . . . . .
H432 H 1.253191 -0.528853 0.088642 0.042 Uiso 1 1 calc R U . . .
C433 C 1.3135(6) -0.5524(5) -0.0204(5) 0.0363(16) Uani 1 1 d . . . . .
H433 H 1.353620 -0.592884 -0.005812 0.044 Uiso 1 1 calc R U . . .
C434 C 1.3130(5) -0.5311(5) -0.0965(5) 0.0358(16) Uani 1 1 d . . . . .
H434 H 1.352547 -0.557941 -0.135282 0.043 Uiso 1 1 calc R U . . .
C435 C 1.2561(6) -0.4713(5) -0.1184(5) 0.0366(17) Uani 1 1 d . . . . .
H435 H 1.256398 -0.457934 -0.172115 0.044 Uiso 1 1 calc R U . . .
C436 C 1.1986(5) -0.4308(5) -0.0621(4) 0.0280(13) Uani 1 1 d . . . . .
H436 H 1.161046 -0.388272 -0.076019 0.034 Uiso 1 1 calc R U . . .
C441 C 1.0355(5) -0.4833(5) 0.1029(4) 0.0259(12) Uani 1 1 d . . . . .
C442 C 0.9649(7) -0.4495(5) 0.1451(6) 0.0387(18) Uani 1 1 d . . . . .
H442 H 0.968866 -0.380387 0.168759 0.046 Uiso 1 1 calc R U . . .
C443 C 0.8891(7) -0.5146(6) 0.1533(6) 0.0442(19) Uani 1 1 d . . . . .
H443 H 0.841674 -0.490309 0.183141 0.053 Uiso 1 1 calc R U . . .
C444 C 0.8822(6) -0.6163(6) 0.1178(5) 0.0420(19) Uani 1 1 d . . . . .
H444 H 0.829314 -0.661599 0.122544 0.050 Uiso 1 1 calc R U . . .
C445 C 0.9518(6) -0.6513(6) 0.0757(5) 0.0394(18) Uani 1 1 d . . . . .
H445 H 0.946492 -0.720753 0.050989 0.047 Uiso 1 1 calc R U . . .
C446 C 1.0302(6) -0.5847(5) 0.0693(5) 0.0335(16) Uani 1 1 d . . . . .
H446 H 1.079680 -0.608372 0.042231 0.040 Uiso 1 1 calc R U . . .
N1A N 2.0003(7) 0.1174(8) 0.4239(7) 0.087(3) Uani 1 1 d . . . . .
C1A C 1.8550(9) -0.0330(8) 0.2873(8) 0.068(3) Uani 1 1 d . . . . .
H1AA H 1.844047 -0.087575 0.306307 0.102 Uiso 1 1 calc R U . . .
H1AB H 1.873342 -0.055609 0.228533 0.102 Uiso 1 1 calc R U . . .
H1AC H 1.791070 -0.013916 0.274690 0.102 Uiso 1 1 calc R U . . .
C2A C 1.9360(8) 0.0502(8) 0.3621(8) 0.058(2) Uani 1 1 d . . . . .
N2B N 1.8994(9) -0.2964(9) -0.3497(8) 0.099(3) Uani 1 1 d . U . . .
C3B C 1.9988(7) -0.1206(7) -0.2098(8) 0.070(3) Uani 1 1 d . . . . .
H3BA H 1.956300 -0.074988 -0.207934 0.106 Uiso 1 1 calc R U . . .
H3BB H 2.063508 -0.093703 -0.218061 0.106 Uiso 1 1 calc R U . . .
H3BC H 2.015371 -0.126615 -0.148994 0.106 Uiso 1 1 calc R U . . .
C4B C 1.9419(8) -0.2183(9) -0.2897(8) 0.059(3) Uani 1 1 d . . . . .
N3C N 1.0336(8) -0.1842(8) 0.3254(8) 0.099(4) Uani 1 1 d . . . . .
C5C C 1.1630(9) -0.0298(9) 0.4795(8) 0.077(3) Uani 1 1 d . . . . .
H5CA H 1.148076 -0.027663 0.537180 0.115 Uiso 1 1 calc R U . . .
H5CB H 1.156123 0.030923 0.472576 0.115 Uiso 1 1 calc R U . . .
H5CC H 1.234095 -0.032926 0.486108 0.115 Uiso 1 1 calc R U . . .
C6C C 1.0891(7) -0.1190(8) 0.3935(8) 0.057(2) Uani 1 1 d . . . . .
N4D N 1.1474(8) 0.2568(8) 0.1165(8) 0.094(3) Uani 1 1 d . U . . .
C7D C 1.0495(10) 0.0714(9) 0.0308(10) 0.096(4) Uani 1 1 d . U . . .
H7DA H 1.095662 0.032581 0.009300 0.144 Uiso 1 1 calc R U . . .
H7DB H 0.990929 0.058962 -0.025560 0.144 Uiso 1 1 calc R U . . .
H7DC H 1.023097 0.050648 0.074354 0.144 Uiso 1 1 calc R U . . .
C8D C 1.1048(7) 0.1739(8) 0.0799(7) 0.057(3) Uani 1 1 d . . . . .

loop_
_atom_site_aniso_label
_atom_site_aniso_U_11
_atom_site_aniso_U_22
_atom_site_aniso_U_33
_atom_site_aniso_U_23
_atom_site_aniso_U_13
_atom_site_aniso_U_12
W1A 0.01714(18) 0.02350(16) 0.0182(3) 0.0088(2) 0.0066(2) 0.00246(13)
W2A 0.0172(3) 0.0286(3) 0.0157(3) 0.0095(2) 0.0020(2) 0.0050(2)
W3A 0.0215(2) 0.0263(3) 0.0215(2) 0.0125(2) 0.00981(17) 0.0123(2)
W4A 0.0243(2) 0.0184(3) 0.01443(18) 0.00840(17) 0.00549(16) 0.00476(19)
W5A 0.02249(18) 0.01594(15) 0.01797(19) 0.00679(14) 0.00611(13) 0.00308(12)
W6A 0.0245(2) 0.0200(3) 0.01255(16) 0.00504(16) 0.00440(13) 0.00477(17)
W7A 0.0231(3) 0.0235(2) 0.01472(15) 0.01013(14) 0.00704(19) 0.0084(2)
W8A 0.02683(18) 0.01797(15) 0.0183(2) 0.00966(15) 0.00893(14) 0.00784(12)
W9A 0.0249(3) 0.01790(18) 0.01314(14) 0.00607(12) 0.00610(14) 0.00747(14)
W10A 0.0159(2) 0.0189(2) 0.01657(19) 0.00767(16) 0.00158(15) 0.00265(17)
W11A 0.01772(18) 0.0195(2) 0.0188(2) 0.00752(17) 0.00649(18) 0.00689(16)
W12A 0.0183(2) 0.01998(19) 0.0238(2) 0.01080(15) 0.00848(16) 0.00425(15)
Si1A 0.0140(11) 0.0159(11) 0.0107(9) 0.0054(8) 0.0031(8) 0.0047(9)
O1A 0.021(2) 0.021(2) 0.0157(18) 0.0083(15) 0.0062(16) 0.0045(16)
O2A 0.018(2) 0.0176(18) 0.0130(17) 0.0054(14) 0.0044(15) 0.0039(15)
O3A 0.021(2) 0.0190(19) 0.0132(17) 0.0062(14) 0.0072(15) 0.0072(16)
O4A 0.0105(18) 0.0206(19) 0.0161(18) 0.0072(15) 0.0024(14) 0.0039(15)
O5A 0.019(2) 0.029(2) 0.021(2) 0.0077(17) 0.0044(18) 0.0007(19)
O6A 0.022(2) 0.029(2) 0.021(2) 0.0111(17) 0.0083(18) 0.0106(19)
O7A 0.025(3) 0.027(2) 0.021(2) 0.0104(17) 0.0099(18) 0.0068(19)
O8A 0.027(2) 0.026(2) 0.018(2) 0.0080(16) 0.0100(17) 0.0047(18)
O9A 0.020(2) 0.023(2) 0.023(2) 0.0090(17) 0.0049(17) 0.0002(18)
O10A 0.023(2) 0.029(2) 0.014(2) 0.0047(17) 0.0029(18) 0.0042(19)
O11A 0.023(2) 0.035(2) 0.015(2) 0.0115(18) 0.0023(18) 0.0102(19)
O12A 0.030(2) 0.025(2) 0.022(2) 0.0130(17) 0.0124(18) 0.0170(19)
O13A 0.027(2) 0.024(2) 0.0168(19) 0.0083(16) 0.0101(17) 0.0102(18)
O14A 0.028(2) 0.0177(19) 0.019(2) 0.0083(16) 0.0067(17) 0.0048(17)
O15A 0.027(2) 0.020(2) 0.0143(19) 0.0034(15) 0.0051(17) -0.0018(17)
O16A 0.028(2) 0.024(2) 0.0130(19) 0.0081(16) 0.0061(18) 0.0069(18)
O17A 0.027(2) 0.023(2) 0.020(2) 0.0115(16) 0.0105(17) 0.0118(18)
O18A 0.031(2) 0.0170(19) 0.019(2) 0.0061(16) 0.0088(18) 0.0051(18)
O19A 0.028(2) 0.022(2) 0.014(2) 0.0069(16) 0.0094(18) 0.0075(18)
O20A 0.023(2) 0.022(2) 0.015(2) 0.0082(16) 0.0022(17) 0.0052(17)
O21A 0.025(2) 0.023(2) 0.0192(19) 0.0126(16) 0.0093(17) 0.0099(17)
O22A 0.024(2) 0.022(2) 0.0157(19) 0.0056(16) 0.0061(17) 0.0044(17)
O23A 0.021(2) 0.027(2) 0.021(2) 0.0111(17) 0.0080(17) 0.0080(18)
O24A 0.020(2) 0.020(2) 0.024(2) 0.0085(16) 0.0069(17) 0.0041(17)
O25A 0.020(2) 0.0168(19) 0.019(2) 0.0057(16) 0.0024(17) 0.0018(16)
O26A 0.019(2) 0.023(2) 0.021(2) 0.0098(16) 0.0061(17) 0.0064(18)
O27A 0.025(3) 0.021(2) 0.025(2) 0.0090(17) 0.0119(19) 0.0054(18)
O28A 0.016(2) 0.024(2) 0.022(2) 0.0095(17) 0.0043(17) -0.0009(17)
O1T 0.023(2) 0.033(3) 0.032(3) 0.011(2) 0.015(2) 0.002(2)
O2T 0.020(2) 0.049(3) 0.026(3) 0.017(2) -0.0027(19) 0.003(2)
O3T 0.028(3) 0.045(3) 0.031(3) 0.021(2) 0.013(2) 0.021(3)
O4T 0.034(3) 0.030(3) 0.020(2) 0.014(2) 0.007(2) 0.007(2)
O5T 0.040(3) 0.017(2) 0.024(2) 0.0078(17) 0.014(2) 0.006(2)
O6T 0.036(3) 0.028(2) 0.017(2) 0.0058(18) 0.007(2) 0.009(2)
O7T 0.041(3) 0.032(3) 0.023(2) 0.017(2) 0.016(2) 0.016(2)
O8T 0.037(3) 0.022(2) 0.029(2) 0.0136(19) 0.013(2) 0.011(2)
O9T 0.042(3) 0.022(2) 0.018(2) 0.0060(17) 0.009(2) 0.010(2)
O10T 0.024(2) 0.028(2) 0.027(2) 0.013(2) -0.0015(19) 0.0041(19)
O11T 0.032(3) 0.027(2) 0.027(2) 0.0097(19) 0.013(2) 0.016(2)
O12T 0.028(3) 0.032(3) 0.035(3) 0.019(2) 0.013(2) 0.006(2)
W1B 0.0216(17) 0.0212(17) 0.033(2) 0.0093(14) 0.0084(14) -0.0005(13)
W2B 0.0212(14) 0.0286(18) 0.0132(15) 0.0081(12) 0.0055(12) 0.0108(13)
W3B 0.0181(16) 0.0212(19) 0.0171(15) 0.0072(13) 0.0022(12) 0.0053(13)
W4B 0.0280(15) 0.0178(11) 0.0124(13) 0.0073(10) 0.0053(10) 0.0024(10)
W5B 0.0166(18) 0.0271(15) 0.0176(12) 0.0110(10) 0.0070(12) 0.0084(13)
W6B 0.034(2) 0.0140(16) 0.0155(13) 0.0042(11) 0.0045(12) 0.0024(13)
W7B 0.0244(13) 0.0190(11) 0.0213(15) 0.0099(11) 0.0124(10) 0.0112(9)
W8B 0.033(2) 0.0165(16) 0.0118(14) 0.0073(11) 0.0032(14) 0.0063(15)
W9B 0.0198(16) 0.0253(17) 0.0150(11) 0.0023(11) 0.0050(10) 0.0070(11)
W10B 0.0211(14) 0.0181(17) 0.035(2) 0.0145(14) 0.0096(14) 0.0092(12)
W11B 0.016(2) 0.034(2) 0.017(2) 0.0029(16) 0.0011(17) 0.0115(17)
W12B 0.0187(13) 0.0291(13) 0.0096(15) 0.0073(12) 0.0037(12) 0.0034(10)
Si1B 0.021(10) 0.014(9) 0.016(9) 0.008(7) -0.002(8) -0.007(8)
O1B 0.010(6) 0.010(6) 0.010(6) 0.003(3) 0.003(3) 0.004(3)
O2B 0.019(7) 0.020(7) 0.018(7) 0.009(4) 0.006(4) 0.005(3)
O3B 0.024(8) 0.024(8) 0.024(8) 0.011(4) 0.008(4) 0.007(4)
O4B 0.025(8) 0.024(8) 0.025(8) 0.011(4) 0.008(4) 0.008(4)
O5B 0.017(6) 0.018(6) 0.017(6) 0.007(3) 0.007(3) 0.005(3)
O6B 0.016(6) 0.017(6) 0.017(6) 0.007(3) 0.006(3) 0.006(3)
O7B 0.018(6) 0.020(6) 0.020(6) 0.009(3) 0.006(3) 0.006(3)
O8B 0.018(6) 0.019(6) 0.019(6) 0.009(3) 0.007(3) 0.005(3)
O9B 0.020(6) 0.021(6) 0.020(6) 0.009(3) 0.007(3) 0.006(3)
O10B 0.024(6) 0.025(6) 0.023(6) 0.011(3) 0.009(3) 0.006(3)
O11B 0.022(6) 0.023(6) 0.022(6) 0.010(3) 0.008(3) 0.007(3)
O12B 0.015(6) 0.015(6) 0.014(6) 0.007(3) 0.005(3) 0.004(3)
O13B 0.024(7) 0.024(7) 0.024(7) 0.011(4) 0.008(3) 0.007(3)
O14B 0.024(6) 0.024(6) 0.024(6) 0.010(3) 0.008(3) 0.008(3)
O15B 0.025(7) 0.026(7) 0.025(7) 0.011(4) 0.009(3) 0.008(3)
O16B 0.016(6) 0.016(6) 0.015(6) 0.007(3) 0.006(3) 0.005(3)
O17B 0.019(6) 0.019(6) 0.018(6) 0.009(3) 0.006(3) 0.006(3)
O18B 0.025(7) 0.025(7) 0.025(7) 0.011(4) 0.009(3) 0.008(3)
O19B 0.016(6) 0.015(5) 0.015(5) 0.006(3) 0.006(3) 0.004(3)
O20B 0.020(6) 0.019(6) 0.019(6) 0.009(3) 0.006(3) 0.007(3)
O21B 0.016(6) 0.018(6) 0.015(6) 0.006(3) 0.006(3) 0.006(3)
O22B 0.020(6) 0.021(6) 0.021(6) 0.009(4) 0.007(3) 0.007(3)
O23B 0.021(6) 0.020(6) 0.020(6) 0.009(3) 0.007(3) 0.006(3)
O24B 0.021(6) 0.022(6) 0.022(6) 0.009(3) 0.009(3) 0.006(3)
O25B 0.016(5) 0.016(5) 0.015(5) 0.006(3) 0.007(3) 0.005(3)
O26B 0.018(6) 0.019(6) 0.019(6) 0.008(3) 0.007(3) 0.006(3)
O27B 0.016(6) 0.017(6) 0.016(6) 0.007(3) 0.005(3) 0.005(3)
O28B 0.022(7) 0.022(6) 0.021(6) 0.010(4) 0.007(3) 0.006(3)
O1U 0.030(7) 0.031(7) 0.031(7) 0.014(4) 0.010(4) 0.010(3)
O2U 0.035(8) 0.034(8) 0.034(8) 0.015(4) 0.013(4) 0.009(3)
O3U 0.030(7) 0.031(7) 0.031(7) 0.013(4) 0.010(3) 0.010(3)
O4U 0.030(7) 0.030(7) 0.030(7) 0.013(4) 0.011(4) 0.009(3)
O5U 0.025(7) 0.024(7) 0.023(7) 0.010(4) 0.009(3) 0.008(3)
O6U 0.027(7) 0.027(7) 0.026(7) 0.012(4) 0.008(4) 0.008(3)
O7U 0.026(7) 0.026(7) 0.026(7) 0.012(4) 0.010(3) 0.007(3)
O8U 0.027(7) 0.027(7) 0.027(7) 0.012(4) 0.009(4) 0.007(3)
O9U 0.030(7) 0.029(7) 0.029(7) 0.013(4) 0.010(4) 0.008(3)
O10U 0.034(8) 0.035(8) 0.035(8) 0.015(4) 0.012(4) 0.011(4)
O11U 0.032(7) 0.034(7) 0.033(7) 0.015(4) 0.011(3) 0.009(3)
O12U 0.025(7) 0.025(7) 0.026(7) 0.010(4) 0.010(3) 0.008(3)
P1 0.0236(8) 0.0218(7) 0.0242(7) 0.0098(6) 0.0069(6) 0.0070(6)
C111 0.032(4) 0.025(3) 0.023(3) 0.007(2) 0.009(3) 0.009(3)
C112 0.033(4) 0.040(4) 0.029(3) 0.016(3) 0.005(3) 0.010(3)
C113 0.054(5) 0.056(5) 0.034(4) 0.027(4) 0.006(4) 0.020(4)
C114 0.072(6) 0.047(4) 0.035(4) 0.024(3) 0.025(4) 0.029(4)
C115 0.050(5) 0.045(4) 0.051(5) 0.030(4) 0.024(4) 0.016(4)
C116 0.040(4) 0.039(4) 0.026(3) 0.014(3) 0.011(3) 0.015(3)
C121 0.031(4) 0.026(3) 0.042(4) 0.019(3) 0.002(3) 0.006(3)
C122 0.042(4) 0.027(3) 0.052(5) 0.016(3) -0.002(4) 0.008(3)
C123 0.049(6) 0.032(4) 0.087(7) 0.031(5) -0.033(5) -0.009(4)
C124 0.030(5) 0.084(8) 0.123(10) 0.086(8) 0.000(5) 0.004(5)
C125 0.029(4) 0.084(7) 0.086(7) 0.067(6) 0.015(4) 0.008(4)
C126 0.032(4) 0.054(5) 0.052(4) 0.038(4) 0.015(3) 0.013(3)
C131 0.028(3) 0.025(3) 0.033(3) 0.015(2) 0.015(3) 0.011(2)
C132 0.041(4) 0.028(3) 0.029(3) 0.015(3) 0.014(3) 0.015(3)
C133 0.056(5) 0.029(3) 0.050(5) 0.021(3) 0.025(4) 0.021(4)
C134 0.046(5) 0.023(3) 0.051(5) 0.005(3) 0.031(4) 0.011(3)
C135 0.038(4) 0.044(4) 0.034(4) 0.013(3) 0.018(3) 0.008(3)
C136 0.043(4) 0.030(3) 0.037(4) 0.014(3) 0.018(3) 0.007(3)
C141 0.030(3) 0.040(4) 0.018(3) 0.012(2) 0.008(2) 0.013(3)
C142 0.034(4) 0.038(4) 0.028(3) 0.008(3) 0.007(3) 0.013(3)
C143 0.032(4) 0.062(5) 0.039(4) 0.004(4) 0.000(3) 0.017(4)
C144 0.048(5) 0.096(7) 0.039(4) 0.032(5) 0.022(4) 0.051(5)
C145 0.048(5) 0.058(5) 0.055(5) 0.042(4) 0.032(4) 0.031(4)
C146 0.035(4) 0.037(4) 0.034(3) 0.024(3) 0.017(3) 0.018(3)
P2 0.0292(9) 0.0276(8) 0.0274(8) 0.0131(6) 0.0121(7) 0.0124(7)
C211 0.031(3) 0.037(3) 0.028(3) 0.018(3) 0.016(3) 0.021(3)
C212 0.038(4) 0.048(4) 0.052(5) 0.032(4) 0.028(4) 0.022(4)
C213 0.060(6) 0.070(6) 0.067(5) 0.053(5) 0.044(5) 0.052(5)
C214 0.060(6) 0.092(7) 0.041(5) 0.037(5) 0.026(4) 0.053(6)
C215 0.042(5) 0.085(7) 0.040(5) 0.010(4) 0.005(4) 0.035(5)
C216 0.037(4) 0.057(5) 0.039(4) 0.005(4) 0.005(3) 0.018(4)
C221 0.028(3) 0.028(3) 0.026(3) 0.009(2) 0.011(3) 0.006(3)
C222 0.030(4) 0.028(3) 0.041(4) 0.012(3) 0.016(3) 0.007(3)
C223 0.036(4) 0.031(4) 0.064(6) 0.016(4) 0.018(4) 0.008(3)
C224 0.033(4) 0.035(4) 0.051(5) -0.001(4) 0.015(4) 0.003(3)
C225 0.049(5) 0.035(4) 0.041(4) 0.007(3) 0.022(4) 0.004(3)
C226 0.050(5) 0.037(4) 0.037(4) 0.013(3) 0.020(4) 0.007(3)
C231 0.033(3) 0.029(3) 0.031(3) 0.017(3) 0.015(3) 0.015(3)
C232 0.040(4) 0.031(3) 0.038(4) 0.018(3) 0.017(3) 0.013(3)
C233 0.043(4) 0.035(4) 0.040(4) 0.014(3) 0.024(3) 0.014(3)
C234 0.040(4) 0.035(4) 0.038(4) 0.018(3) 0.012(3) 0.003(3)
C235 0.058(5) 0.022(3) 0.035(4) 0.010(3) 0.011(4) 0.011(3)
C236 0.045(4) 0.031(3) 0.040(4) 0.016(3) 0.019(3) 0.018(3)
C241 0.033(4) 0.024(3) 0.029(3) 0.013(2) 0.011(3) 0.013(3)
C242 0.034(4) 0.045(4) 0.035(4) 0.023(3) 0.015(3) 0.015(3)
C243 0.051(5) 0.049(4) 0.048(4) 0.028(4) 0.030(4) 0.019(4)
C244 0.065(6) 0.053(5) 0.035(4) 0.026(3) 0.023(4) 0.029(4)
C245 0.049(5) 0.055(5) 0.039(4) 0.025(4) 0.008(4) 0.018(4)
C246 0.035(4) 0.044(4) 0.047(4) 0.026(3) 0.012(3) 0.009(3)
P3 0.0265(8) 0.0248(7) 0.0211(7) 0.0119(6) 0.0035(6) 0.0042(6)
C311 0.023(3) 0.025(3) 0.028(3) 0.014(2) 0.003(2) 0.003(2)
C312 0.030(4) 0.028(3) 0.035(3) 0.017(3) -0.002(3) -0.001(3)
C313 0.029(4) 0.042(4) 0.044(4) 0.029(3) -0.001(3) 0.006(3)
C314 0.032(4) 0.039(4) 0.059(5) 0.032(4) 0.006(4) 0.008(3)
C315 0.040(4) 0.028(3) 0.055(5) 0.020(3) 0.002(4) 0.007(3)
C316 0.026(3) 0.028(3) 0.034(3) 0.010(3) -0.007(3) 0.000(3)
C321 0.022(3) 0.031(3) 0.020(3) 0.013(2) 0.002(2) 0.002(2)
C322 0.029(3) 0.027(3) 0.026(3) 0.012(2) 0.009(3) 0.001(3)
C323 0.034(4) 0.038(4) 0.036(4) 0.015(3) 0.014(3) 0.013(3)
C324 0.039(4) 0.040(4) 0.034(4) 0.011(3) 0.018(3) 0.005(3)
C325 0.036(4) 0.041(4) 0.034(4) 0.019(3) 0.009(3) 0.001(3)
C326 0.029(3) 0.029(3) 0.031(3) 0.016(3) 0.006(3) 0.003(3)
C331 0.034(4) 0.025(3) 0.024(3) 0.014(2) 0.009(3) 0.006(3)
C332 0.044(4) 0.031(3) 0.039(4) 0.014(3) 0.021(3) 0.011(3)
C333 0.046(5) 0.047(4) 0.049(5) 0.026(4) 0.029(4) 0.009(4)
C334 0.039(4) 0.041(4) 0.027(3) 0.019(3) 0.005(3) 0.001(3)
C335 0.040(4) 0.028(3) 0.038(4) 0.014(3) 0.006(3) 0.003(3)
C336 0.036(4) 0.029(3) 0.035(4) 0.014(3) 0.012(3) 0.008(3)
C341 0.036(4) 0.026(3) 0.025(3) 0.011(2) 0.003(3) 0.013(3)
C342 0.052(5) 0.041(4) 0.029(3) 0.021(3) 0.009(3) 0.019(3)
C343 0.081(7) 0.047(4) 0.023(3) 0.014(3) 0.002(4) 0.026(5)
C344 0.060(5) 0.026(3) 0.029(4) 0.002(3) -0.014(3) 0.013(3)
C345 0.034(4) 0.026(3) 0.057(5) 0.011(3) -0.013(4) 0.008(3)
C346 0.036(4) 0.033(3) 0.035(4) 0.010(3) 0.000(3) 0.009(3)
P4 0.0263(8) 0.0226(7) 0.0182(7) 0.0100(5) 0.0043(6) 0.0042(6)
C411 0.024(3) 0.028(3) 0.027(3) 0.015(2) 0.004(2) 0.004(2)
C412 0.037(4) 0.027(3) 0.034(3) 0.014(3) 0.003(3) 0.006(3)
C413 0.047(5) 0.027(3) 0.050(5) 0.017(3) 0.012(4) 0.012(3)
C414 0.031(4) 0.038(4) 0.059(5) 0.033(4) 0.008(3) 0.012(3)
C415 0.028(4) 0.034(3) 0.040(4) 0.021(3) 0.001(3) 0.004(3)
C416 0.028(3) 0.032(3) 0.030(3) 0.015(3) 0.002(3) 0.004(3)
C421 0.032(3) 0.027(3) 0.018(3) 0.010(2) 0.007(2) 0.011(3)
C422 0.037(4) 0.033(3) 0.026(3) 0.016(3) 0.006(3) 0.009(3)
C423 0.045(4) 0.041(4) 0.025(3) 0.017(3) 0.009(3) 0.020(3)
C424 0.043(4) 0.038(4) 0.024(3) 0.013(3) 0.000(3) 0.014(3)
C425 0.031(4) 0.035(3) 0.027(3) 0.009(3) 0.002(3) 0.009(3)
C426 0.032(3) 0.028(3) 0.018(3) 0.008(2) 0.004(2) 0.010(3)
C431 0.032(3) 0.022(3) 0.020(3) 0.009(2) 0.010(2) 0.002(2)
C432 0.037(4) 0.044(4) 0.024(3) 0.016(3) 0.009(3) 0.014(3)
C433 0.035(4) 0.036(4) 0.035(4) 0.012(3) 0.010(3) 0.013(3)
C434 0.026(3) 0.033(3) 0.034(3) 0.004(3) 0.013(3) -0.002(3)
C435 0.046(4) 0.028(3) 0.025(3) 0.006(2) 0.016(3) -0.005(3)
C436 0.030(3) 0.028(3) 0.021(3) 0.013(2) 0.004(2) 0.002(3)
C441 0.030(3) 0.025(3) 0.022(3) 0.012(2) 0.006(2) 0.006(3)
C442 0.047(5) 0.027(3) 0.043(4) 0.016(3) 0.022(4) 0.004(3)
C443 0.048(5) 0.047(4) 0.044(4) 0.022(4) 0.026(4) 0.010(4)
C444 0.038(4) 0.043(4) 0.032(4) 0.020(3) 0.002(3) -0.011(3)
C445 0.042(4) 0.028(3) 0.035(4) 0.015(3) 0.000(3) -0.002(3)
C446 0.029(4) 0.026(3) 0.031(3) 0.008(3) 0.000(3) 0.000(3)
N1A 0.045(5) 0.092(7) 0.097(8) 0.033(6) 0.002(5) 0.008(5)
C1A 0.066(7) 0.054(6) 0.078(7) 0.038(5) 0.010(6) 0.006(5)
C2A 0.042(5) 0.062(6) 0.070(6) 0.038(5) 0.006(5) 0.012(4)
N2B 0.081(5) 0.098(5) 0.101(5) 0.020(4) 0.047(4) 0.024(4)
C3B 0.045(5) 0.057(6) 0.116(9) 0.036(6) 0.040(6) 0.020(4)
C4B 0.045(5) 0.082(7) 0.066(6) 0.038(6) 0.029(5) 0.027(5)
N3C 0.069(7) 0.081(7) 0.093(8) 0.002(6) 0.008(6) 0.009(5)
C5C 0.079(8) 0.083(7) 0.061(6) 0.045(6) -0.002(6) 0.014(6)
C6C 0.040(5) 0.058(5) 0.070(6) 0.027(5) 0.015(4) 0.015(4)
N4D 0.072(5) 0.091(5) 0.096(5) 0.013(4) 0.039(4) 0.025(4)
C7D 0.086(6) 0.084(6) 0.121(6) 0.041(4) 0.044(5) 0.029(4)
C8D 0.036(5) 0.051(5) 0.061(6) 0.002(4) 0.021(4) 0.006(4)

_geom_special_details            
;
 All esds (except the esd in the dihedral angle between two l.s. planes)
 are estimated using the full covariance matrix.  The cell esds are taken
 into account individually in the estimation of esds in distances, angles
 and torsion angles; correlations between esds in cell parameters are only
 used when they are defined by crystal symmetry.  An approximate (isotropic)
 treatment of cell esds is used for estimating esds involving l.s. planes.
;
loop_
_geom_bond_atom_site_label_1
_geom_bond_atom_site_label_2
_geom_bond_distance
_geom_bond_site_symmetry_2
_geom_bond_publ_flag
W1A O1A 2.357(4) . ?
W1A O5A 1.950(5) . ?
W1A O7A 1.887(5) . ?
W1A O8A 1.898(4) . ?
W1A O9A 1.942(5) . ?
W1A O1T 1.711(5) . ?
W2A O2A 2.352(4) . ?
W2A O5A 1.872(5) . ?
W2A O6A 1.946(4) . ?
W2A O10A 1.880(4) . ?
W2A O11A 1.959(5) . ?
W2A O2T 1.702(5) . ?
W3A O3A 2.352(4) . ?
W3A O6A 1.873(4) . ?
W3A O7A 1.934(5) . ?
W3A O12A 1.902(5) . ?
W3A O13A 1.965(4) . ?
W3A O3T 1.701(5) . ?
W4A O1A 2.363(4) . ?
W4A O8A 1.952(5) . ?
W4A O14A 1.876(4) . ?
W4A O19A 1.955(4) . ?
W4A O20A 1.887(5) . ?
W4A O4T 1.711(5) . ?
W5A O1A 2.361(4) . ?
W5A O9A 1.899(5) . ?
W5A O14A 1.951(4) . ?
W5A O15A 1.882(4) . ?
W5A O21A 1.944(4) . ?
W5A O5T 1.706(5) . ?
W6A O2A 2.351(4) . ?
W6A O10A 1.967(5) . ?
W6A O15A 1.941(5) . ?
W6A O16A 1.887(5) . ?
W6A O22A 1.882(4) . ?
W6A O6T 1.709(4) . ?
W7A O2A 2.367(4) . ?
W7A O11A 1.893(5) . ?
W7A O16A 1.956(4) . ?
W7A O17A 1.880(4) . ?
W7A O23A 1.940(4) . ?
W7A O7T 1.710(5) . ?
W8A O3A 2.335(4) . ?
W8A O12A 1.950(4) . ?
W8A O17A 1.940(4) . ?
W8A O18A 1.887(4) . ?
W8A O24A 1.879(4) . ?
W8A O8T 1.703(5) . ?
W9A O3A 2.354(4) . ?
W9A O13A 1.879(4) . ?
W9A O18A 1.957(4) . ?
W9A O19A 1.881(4) . ?
W9A O25A 1.943(4) . ?
W9A O9T 1.701(4) . ?
W10A O4A 2.349(4) . ?
W10A O20A 1.936(5) . ?
W10A O25A 1.876(4) . ?
W10A O26A 1.960(4) . ?
W10A O28A 1.894(5) . ?
W10A O10T 1.711(5) . ?
W11A O4A 2.355(4) . ?
W11A O21A 1.869(4) . ?
W11A O22A 1.940(4) . ?
W11A O26A 1.896(4) . ?
W11A O27A 1.946(5) . ?
W11A O11T 1.707(5) . ?
W12A O4A 2.357(4) . ?
W12A O23A 1.876(4) . ?
W12A O24A 1.951(4) . ?
W12A O27A 1.895(4) . ?
W12A O28A 1.950(4) . ?
W12A O12T 1.697(5) . ?
Si1A O1A 1.616(5) . ?
Si1A O2A 1.621(5) . ?
Si1A O3A 1.630(5) . ?
Si1A O4A 1.615(5) . ?
W1B O1B 2.355(9) . ?
W1B O5B 1.919(10) . ?
W1B O7B 1.932(10) . ?
W1B O8B 1.922(10) . ?
W1B O9B 1.898(10) . ?
W1B O1U 1.710(10) . ?
W2B O2B 2.342(9) . ?
W2B O5B 1.921(9) . ?
W2B O6B 1.884(9) . ?
W2B O10B 1.930(10) . ?
W2B O11B 1.908(10) . ?
W2B O2U 1.710(10) . ?
W3B O3B 2.353(10) . ?
W3B O6B 1.898(10) . ?
W3B O7B 1.910(10) . ?
W3B O12B 1.922(10) . ?
W3B O13B 1.937(10) . ?
W3B O3U 1.699(10) . ?
W4B O1B 2.355(8) . ?
W4B O8B 1.893(10) . ?
W4B O14B 1.926(9) . ?
W4B O19B 1.896(9) . ?
W4B O20B 1.943(9) . ?
W4B O4U 1.720(10) . ?
W5B O1B 2.361(9) . ?
W5B O9B 1.943(10) . ?
W5B O14B 1.908(10) . ?
W5B O15B 1.928(10) . ?
W5B O21B 1.896(9) . ?
W5B O5U 1.706(10) . ?
W6B O2B 2.352(9) . ?
W6B O10B 1.918(10) . ?
W6B O15B 1.896(10) . ?
W6B O16B 1.924(10) . ?
W6B O22B 1.933(10) . ?
W6B O6U 1.708(9) . ?
W7B O2B 2.358(8) . ?
W7B O11B 1.926(10) . ?
W7B O16B 1.885(9) . ?
W7B O17B 1.954(9) . ?
W7B O23B 1.897(9) . ?
W7B O7U 1.715(10) . ?
W8B O3B 2.337(9) . ?
W8B O12B 1.909(10) . ?
W8B O17B 1.909(10) . ?
W8B O18B 1.918(10) . ?
W8B O24B 1.918(10) . ?
W8B O8U 1.701(10) . ?
W9B O3B 2.351(8) . ?
W9B O13B 1.919(10) . ?
W9B O18B 1.915(10) . ?
W9B O19B 1.920(9) . ?
W9B O25B 1.895(9) . ?
W9B O9U 1.704(9) . ?
W10B O4B 2.329(9) . ?
W10B O20B 1.889(10) . ?
W10B O25B 1.930(9) . ?
W10B O26B 1.901(10) . ?
W10B O28B 1.931(10) . ?
W10B O10U 1.726(10) . ?
W11B O4B 2.358(9) . ?
W11B O21B 1.885(10) . ?
W11B O22B 1.912(10) . ?
W11B O26B 1.915(10) . ?
W11B O27B 1.934(10) . ?
W11B O11U 1.707(10) . ?
W12B O4B 2.360(9) . ?
W12B O23B 1.914(9) . ?
W12B O24B 1.894(9) . ?
W12B O27B 1.944(10) . ?
W12B O28B 1.909(10) . ?
W12B O12U 1.696(10) . ?
Si1B O1B 1.617(10) . ?
Si1B O2B 1.615(9) . ?
Si1B O3B 1.628(9) . ?
Si1B O4B 1.614(10) . ?
P1 C111 1.789(7) . ?
P1 C121 1.781(7) . ?
P1 C131 1.804(6) . ?
P1 C141 1.788(7) . ?
C111 C112 1.381(9) . ?
C111 C116 1.392(10) . ?
C112 H112 0.9500 . ?
C112 C113 1.377(11) . ?
C113 H113 0.9500 . ?
C113 C114 1.371(13) . ?
C114 H114 0.9500 . ?
C114 C115 1.391(12) . ?
C115 H115 0.9500 . ?
C115 C116 1.383(11) . ?
C116 H116 0.9500 . ?
C121 C122 1.390(10) . ?
C121 C126 1.384(11) . ?
C122 H122 0.9500 . ?
C122 C123 1.410(13) . ?
C123 H123 0.9500 . ?
C123 C124 1.368(16) . ?
C124 H124 0.9500 . ?
C124 C125 1.372(15) . ?
C125 H125 0.9500 . ?
C125 C126 1.384(11) . ?
C126 H126 0.9500 . ?
C131 C132 1.375(10) . ?
C131 C136 1.402(10) . ?
C132 H132 0.9500 . ?
C132 C133 1.382(9) . ?
C133 H133 0.9500 . ?
C133 C134 1.391(12) . ?
C134 H134 0.9500 . ?
C134 C135 1.373(12) . ?
C135 H135 0.9500 . ?
C135 C136 1.389(10) . ?
C136 H136 0.9500 . ?
C141 C142 1.398(10) . ?
C141 C146 1.387(10) . ?
C142 H142 0.9500 . ?
C142 C143 1.376(11) . ?
C143 H143 0.9500 . ?
C143 C144 1.365(14) . ?
C144 H144 0.9500 . ?
C144 C145 1.396(13) . ?
C145 H145 0.9500 . ?
C145 C146 1.396(10) . ?
C146 H146 0.9500 . ?
P2 C211 1.804(7) . ?
P2 C221 1.799(6) . ?
P2 C231 1.788(7) . ?
P2 C241 1.797(7) . ?
C211 C212 1.389(10) . ?
C211 C216 1.376(11) . ?
C212 H212 0.9500 . ?
C212 C213 1.392(11) . ?
C213 H213 0.9500 . ?
C213 C214 1.365(14) . ?
C214 H214 0.9500 . ?
C214 C215 1.373(14) . ?
C215 H215 0.9500 . ?
C215 C216 1.403(12) . ?
C216 H216 0.9500 . ?
C221 C222 1.384(10) . ?
C221 C226 1.374(10) . ?
C222 H222 0.9500 . ?
C222 C223 1.378(10) . ?
C223 H223 0.9500 . ?
C223 C224 1.363(13) . ?
C224 H224 0.9500 . ?
C224 C225 1.376(13) . ?
C225 H225 0.9500 . ?
C225 C226 1.397(10) . ?
C226 H226 0.9500 . ?
C231 C232 1.397(10) . ?
C231 C236 1.394(9) . ?
C232 H232 0.9500 . ?
C232 C233 1.360(11) . ?
C233 H233 0.9500 . ?
C233 C234 1.379(10) . ?
C234 H234 0.9500 . ?
C234 C235 1.384(11) . ?
C235 H235 0.9500 . ?
C235 C236 1.381(12) . ?
C236 H236 0.9500 . ?
C241 C242 1.371(10) . ?
C241 C246 1.396(10) . ?
C242 H242 0.9500 . ?
C242 C243 1.386(10) . ?
C243 H243 0.9500 . ?
C243 C244 1.381(12) . ?
C244 H244 0.9500 . ?
C244 C245 1.384(13) . ?
C245 H245 0.9500 . ?
C245 C246 1.360(11) . ?
C246 H246 0.9500 . ?
P3 C311 1.788(7) . ?
P3 C321 1.794(7) . ?
P3 C331 1.788(7) . ?
P3 C341 1.797(7) . ?
C311 C312 1.403(9) . ?
C311 C316 1.396(9) . ?
C312 H312 0.9500 . ?
C312 C313 1.362(10) . ?
C313 H313 0.9500 . ?
C313 C314 1.376(10) . ?
C314 H314 0.9500 . ?
C314 C315 1.392(11) . ?
C315 H315 0.9500 . ?
C315 C316 1.385(10) . ?
C316 H316 0.9500 . ?
C321 C322 1.412(9) . ?
C321 C326 1.385(9) . ?
C322 H322 0.9500 . ?
C322 C323 1.374(10) . ?
C323 H323 0.9500 . ?
C323 C324 1.402(11) . ?
C324 H324 0.9500 . ?
C324 C325 1.375(11) . ?
C325 H325 0.9500 . ?
C325 C326 1.387(10) . ?
C326 H326 0.9500 . ?
C331 C332 1.397(10) . ?
C331 C336 1.390(9) . ?
C332 H332 0.9500 . ?
C332 C333 1.399(11) . ?
C333 H333 0.9500 . ?
C333 C334 1.380(11) . ?
C334 H334 0.9500 . ?
C334 C335 1.380(11) . ?
C335 H335 0.9500 . ?
C335 C336 1.386(11) . ?
C336 H336 0.9500 . ?
C341 C342 1.369(10) . ?
C341 C346 1.411(10) . ?
C342 H342 0.9500 . ?
C342 C343 1.400(11) . ?
C343 H343 0.9500 . ?
C343 C344 1.384(13) . ?
C344 H344 0.9500 . ?
C344 C345 1.374(12) . ?
C345 H345 0.9500 . ?
C345 C346 1.373(9) . ?
C346 H346 0.9500 . ?
P4 C411 1.798(7) . ?
P4 C421 1.793(6) . ?
P4 C431 1.785(6) . ?
P4 C441 1.795(7) . ?
C411 C412 1.383(9) . ?
C411 C416 1.398(9) . ?
C412 H412 0.9500 . ?
C412 C413 1.373(10) . ?
C413 H413 0.9500 . ?
C413 C414 1.380(11) . ?
C414 H414 0.9500 . ?
C414 C415 1.373(10) . ?
C415 H415 0.9500 . ?
C415 C416 1.373(10) . ?
C416 H416 0.9500 . ?
C421 C422 1.372(9) . ?
C421 C426 1.403(9) . ?
C422 H422 0.9500 . ?
C422 C423 1.407(10) . ?
C423 H423 0.9500 . ?
C423 C424 1.393(11) . ?
C424 H424 0.9500 . ?
C424 C425 1.374(10) . ?
C425 H425 0.9500 . ?
C425 C426 1.385(9) . ?
C426 H426 0.9500 . ?
C431 C432 1.399(10) . ?
C431 C436 1.396(9) . ?
C432 H432 0.9500 . ?
C432 C433 1.401(10) . ?
C433 H433 0.9500 . ?
C433 C434 1.363(11) . ?
C434 H434 0.9500 . ?
C434 C435 1.386(11) . ?
C435 H435 0.9500 . ?
C435 C436 1.386(10) . ?
C436 H436 0.9500 . ?
C441 C442 1.385(10) . ?
C441 C446 1.396(9) . ?
C442 H442 0.9500 . ?
C442 C443 1.374(11) . ?
C443 H443 0.9500 . ?
C443 C444 1.393(12) . ?
C444 H444 0.9500 . ?
C444 C445 1.376(12) . ?
C445 H445 0.9500 . ?
C445 C446 1.397(11) . ?
C446 H446 0.9500 . ?
N1A C2A 1.131(12) . ?
C1A H1AA 0.9800 . ?
C1A H1AB 0.9800 . ?
C1A H1AC 0.9800 . ?
C1A C2A 1.399(13) . ?
N2B C4B 1.126(13) . ?
C3B H3BA 0.9800 . ?
C3B H3BB 0.9800 . ?
C3B H3BC 0.9800 . ?
C3B C4B 1.441(15) . ?
N3C C6C 1.115(12) . ?
C5C H5CA 0.9800 . ?
C5C H5CB 0.9800 . ?
C5C H5CC 0.9800 . ?
C5C C6C 1.467(14) . ?
N4D C8D 1.125(13) . ?
C7D H7DA 0.9800 . ?
C7D H7DB 0.9800 . ?
C7D H7DC 0.9800 . ?
C7D C8D 1.398(15) . ?

loop_
_geom_angle_atom_site_label_1
_geom_angle_atom_site_label_2
_geom_angle_atom_site_label_3
_geom_angle
_geom_angle_site_symmetry_1
_geom_angle_site_symmetry_3
_geom_angle_publ_flag
O5A W1A O1A 83.75(17) . . ?
O7A W1A O1A 85.42(18) . . ?
O7A W1A O5A 85.22(19) . . ?
O7A W1A O8A 92.30(19) . . ?
O7A W1A O9A 157.3(2) . . ?
O8A W1A O1A 74.11(17) . . ?
O8A W1A O5A 157.85(19) . . ?
O8A W1A O9A 88.83(18) . . ?
O9A W1A O1A 73.11(17) . . ?
O9A W1A O5A 85.26(19) . . ?
O1T W1A O1A 170.7(2) . . ?
O1T W1A O5A 101.5(2) . . ?
O1T W1A O7A 102.5(2) . . ?
O1T W1A O8A 100.5(2) . . ?
O1T W1A O9A 99.5(2) . . ?
O5A W2A O2A 86.10(17) . . ?
O5A W2A O6A 85.61(19) . . ?
O5A W2A O10A 93.2(2) . . ?
O5A W2A O11A 157.68(19) . . ?
O6A W2A O2A 83.01(16) . . ?
O6A W2A O11A 84.99(19) . . ?
O10A W2A O2A 74.46(17) . . ?
O10A W2A O6A 157.46(19) . . ?
O10A W2A O11A 87.9(2) . . ?
O11A W2A O2A 72.68(16) . . ?
O2T W2A O2A 170.4(2) . . ?
O2T W2A O5A 102.7(2) . . ?
O2T W2A O6A 101.1(2) . . ?
O2T W2A O10A 101.1(2) . . ?
O2T W2A O11A 98.9(2) . . ?
O6A W3A O3A 86.07(16) . . ?
O6A W3A O7A 86.13(19) . . ?
O6A W3A O12A 92.90(19) . . ?
O6A W3A O13A 157.52(18) . . ?
O7A W3A O3A 83.87(17) . . ?
O7A W3A O13A 85.19(18) . . ?
O12A W3A O3A 73.93(16) . . ?
O12A W3A O7A 157.79(19) . . ?
O12A W3A O13A 87.43(18) . . ?
O13A W3A O3A 72.41(15) . . ?
O3T W3A O3A 171.0(2) . . ?
O3T W3A O6A 101.4(2) . . ?
O3T W3A O7A 101.5(2) . . ?
O3T W3A O12A 100.5(2) . . ?
O3T W3A O13A 100.7(2) . . ?
O8A W4A O1A 73.05(16) . . ?
O8A W4A O19A 85.43(19) . . ?
O14A W4A O1A 73.77(16) . . ?
O14A W4A O8A 88.13(18) . . ?
O14A W4A O19A 157.46(19) . . ?
O14A W4A O20A 93.16(19) . . ?
O19A W4A O1A 83.70(16) . . ?
O20A W4A O1A 85.57(16) . . ?
O20A W4A O8A 157.33(19) . . ?
O20A W4A O19A 84.78(19) . . ?
O4T W4A O1A 171.3(2) . . ?
O4T W4A O8A 99.9(2) . . ?
O4T W4A O14A 101.4(2) . . ?
O4T W4A O19A 100.9(2) . . ?
O4T W4A O20A 102.0(2) . . ?
O9A W5A O1A 73.70(16) . . ?
O9A W5A O14A 87.67(18) . . ?
O9A W5A O21A 157.03(18) . . ?
O14A W5A O1A 72.57(15) . . ?
O15A W5A O1A 85.91(16) . . ?
O15A W5A O9A 91.6(2) . . ?
O15A W5A O14A 157.80(17) . . ?
O15A W5A O21A 86.51(18) . . ?
O21A W5A O1A 83.33(15) . . ?
O21A W5A O14A 85.62(17) . . ?
O5T W5A O1A 171.1(2) . . ?
O5T W5A O9A 101.3(2) . . ?
O5T W5A O14A 100.1(2) . . ?
O5T W5A O15A 101.8(2) . . ?
O5T W5A O21A 101.5(2) . . ?
O10A W6A O2A 73.02(16) . . ?
O15A W6A O2A 83.53(16) . . ?
O15A W6A O10A 85.1(2) . . ?
O16A W6A O2A 73.80(16) . . ?
O16A W6A O10A 88.0(2) . . ?
O16A W6A O15A 157.32(18) . . ?
O22A W6A O2A 86.21(16) . . ?
O22A W6A O10A 158.18(18) . . ?
O22A W6A O15A 85.99(19) . . ?
O22A W6A O16A 92.6(2) . . ?
O6T W6A O2A 169.4(2) . . ?
O6T W6A O10A 98.3(2) . . ?
O6T W6A O15A 102.0(2) . . ?
O6T W6A O16A 100.3(2) . . ?
O6T W6A O22A 103.0(2) . . ?
O11A W7A O2A 73.42(17) . . ?
O11A W7A O16A 87.39(19) . . ?
O11A W7A O23A 156.9(2) . . ?
O16A W7A O2A 72.31(16) . . ?
O17A W7A O2A 85.32(16) . . ?
O17A W7A O11A 93.11(19) . . ?
O17A W7A O16A 156.52(18) . . ?
O17A W7A O23A 85.38(18) . . ?
O23A W7A O2A 83.47(17) . . ?
O23A W7A O16A 85.06(19) . . ?
O7T W7A O2A 169.9(2) . . ?
O7T W7A O11A 100.7(2) . . ?
O7T W7A O16A 99.5(2) . . ?
O7T W7A O17A 103.4(2) . . ?
O7T W7A O23A 102.1(2) . . ?
O12A W8A O3A 73.53(16) . . ?
O17A W8A O3A 83.57(15) . . ?
O17A W8A O12A 85.80(17) . . ?
O18A W8A O3A 74.52(16) . . ?
O18A W8A O12A 88.27(19) . . ?
O18A W8A O17A 158.09(18) . . ?
O24A W8A O3A 86.50(17) . . ?
O24A W8A O12A 158.82(18) . . ?
O24A W8A O17A 85.00(18) . . ?
O24A W8A O18A 93.23(19) . . ?
O8T W8A O3A 169.9(2) . . ?
O8T W8A O12A 98.4(2) . . ?
O8T W8A O17A 102.1(2) . . ?
O8T W8A O18A 99.6(2) . . ?
O8T W8A O24A 102.2(2) . . ?
O13A W9A O3A 73.78(16) . . ?
O13A W9A O18A 88.07(19) . . ?
O13A W9A O19A 93.1(2) . . ?
O13A W9A O25A 157.31(17) . . ?
O18A W9A O3A 72.91(15) . . ?
O19A W9A O3A 86.72(16) . . ?
O19A W9A O18A 158.43(17) . . ?
O19A W9A O25A 85.46(19) . . ?
O25A W9A O3A 83.54(16) . . ?
O25A W9A O18A 85.27(19) . . ?
O9T W9A O3A 169.6(2) . . ?
O9T W9A O13A 100.2(2) . . ?
O9T W9A O18A 98.7(2) . . ?
O9T W9A O19A 102.2(2) . . ?
O9T W9A O25A 102.2(2) . . ?
O20A W10A O4A 83.77(16) . . ?
O20A W10A O26A 85.58(18) . . ?
O25A W10A O4A 86.28(17) . . ?
O25A W10A O20A 85.92(19) . . ?
O25A W10A O26A 158.35(19) . . ?
O25A W10A O28A 93.0(2) . . ?
O26A W10A O4A 73.03(16) . . ?
O28A W10A O4A 73.59(16) . . ?
O28A W10A O20A 157.35(18) . . ?
O28A W10A O26A 87.34(19) . . ?
O10T W10A O4A 169.9(2) . . ?
O10T W10A O20A 101.8(2) . . ?
O10T W10A O25A 102.3(2) . . ?
O10T W10A O26A 98.9(2) . . ?
O10T W10A O28A 100.5(2) . . ?
O21A W11A O4A 85.61(16) . . ?
O21A W11A O22A 85.72(18) . . ?
O21A W11A O26A 92.43(18) . . ?
O21A W11A O27A 157.82(19) . . ?
O22A W11A O4A 83.91(15) . . ?
O22A W11A O27A 85.51(19) . . ?
O26A W11A O4A 73.95(15) . . ?
O26A W11A O22A 157.86(18) . . ?
O26A W11A O27A 88.11(19) . . ?
O27A W11A O4A 73.22(16) . . ?
O11T W11A O4A 171.1(2) . . ?
O11T W11A O21A 101.3(2) . . ?
O11T W11A O22A 102.1(2) . . ?
O11T W11A O26A 99.9(2) . . ?
O11T W11A O27A 100.4(2) . . ?
O23A W12A O4A 86.05(17) . . ?
O23A W12A O24A 85.75(18) . . ?
O23A W12A O27A 92.69(19) . . ?
O23A W12A O28A 157.52(19) . . ?
O24A W12A O4A 83.57(16) . . ?
O27A W12A O4A 74.03(17) . . ?
O27A W12A O24A 157.6(2) . . ?
O27A W12A O28A 87.90(19) . . ?
O28A W12A O4A 72.50(16) . . ?
O28A W12A O24A 85.24(19) . . ?
O12T W12A O4A 169.8(2) . . ?
O12T W12A O23A 102.9(2) . . ?
O12T W12A O24A 101.8(2) . . ?
O12T W12A O27A 100.3(2) . . ?
O12T W12A O28A 99.1(2) . . ?
O1A Si1A O2A 109.4(2) . . ?
O1A Si1A O3A 109.1(3) . . ?
O2A Si1A O3A 109.5(2) . . ?
O4A Si1A O1A 109.6(3) . . ?
O4A Si1A O2A 110.1(3) . . ?
O4A Si1A O3A 109.2(2) . . ?
W1A O1A W4A 90.95(14) . . ?
W1A O1A W5A 90.92(14) . . ?
W5A O1A W4A 90.74(14) . . ?
Si1A O1A W1A 125.0(2) . . ?
Si1A O1A W4A 125.0(2) . . ?
Si1A O1A W5A 123.9(2) . . ?
W2A O2A W7A 91.41(14) . . ?
W6A O2A W2A 91.06(13) . . ?
W6A O2A W7A 91.24(14) . . ?
Si1A O2A W2A 124.9(2) . . ?
Si1A O2A W6A 124.3(2) . . ?
Si1A O2A W7A 124.0(2) . . ?
W3A O3A W9A 91.44(13) . . ?
W8A O3A W3A 91.40(14) . . ?
W8A O3A W9A 91.24(13) . . ?
Si1A O3A W3A 123.8(2) . . ?
Si1A O3A W8A 124.5(2) . . ?
Si1A O3A W9A 124.5(2) . . ?
W10A O4A W11A 91.39(13) . . ?
W10A O4A W12A 91.44(13) . . ?
W11A O4A W12A 90.88(13) . . ?
Si1A O4A W10A 124.6(2) . . ?
Si1A O4A W11A 124.2(2) . . ?
Si1A O4A W12A 124.3(2) . . ?
W2A O5A W1A 151.7(3) . . ?
W3A O6A W2A 151.3(3) . . ?
W1A O7A W3A 151.4(2) . . ?
W1A O8A W4A 121.8(2) . . ?
W5A O9A W1A 122.2(2) . . ?
W2A O10A W6A 121.5(2) . . ?
W7A O11A W2A 122.5(2) . . ?
W3A O12A W8A 121.1(2) . . ?
W9A O13A W3A 122.4(2) . . ?
W4A O14A W5A 122.9(2) . . ?
W5A O15A W6A 150.5(2) . . ?
W6A O16A W7A 122.6(2) . . ?
W7A O17A W8A 152.4(2) . . ?
W8A O18A W9A 121.3(2) . . ?
W9A O19A W4A 151.4(2) . . ?
W4A O20A W10A 151.7(3) . . ?
W11A O21A W5A 151.4(2) . . ?
W6A O22A W11A 151.4(3) . . ?
W12A O23A W7A 151.5(2) . . ?
W8A O24A W12A 151.1(2) . . ?
W10A O25A W9A 151.0(2) . . ?
W11A O26A W10A 121.6(2) . . ?
W12A O27A W11A 121.9(2) . . ?
W10A O28A W12A 122.5(2) . . ?
O5B W1B O1B 84.9(4) . . ?
O5B W1B O7B 84.5(5) . . ?
O5B W1B O8B 158.2(6) . . ?
O7B W1B O1B 83.8(4) . . ?
O8B W1B O1B 73.9(4) . . ?
O8B W1B O7B 87.9(5) . . ?
O9B W1B O1B 73.8(4) . . ?
O9B W1B O5B 89.8(6) . . ?
O9B W1B O7B 157.2(6) . . ?
O9B W1B O8B 89.4(5) . . ?
O1U W1B O1B 171.8(7) . . ?
O1U W1B O5B 102.1(7) . . ?
O1U W1B O7B 101.2(7) . . ?
O1U W1B O8B 99.5(7) . . ?
O1U W1B O9B 101.6(7) . . ?
O5B W2B O2B 84.5(4) . . ?
O5B W2B O10B 87.5(5) . . ?
O6B W2B O2B 85.6(4) . . ?
O6B W2B O5B 86.3(5) . . ?
O6B W2B O10B 158.8(5) . . ?
O6B W2B O11B 90.5(5) . . ?
O10B W2B O2B 73.6(4) . . ?
O11B W2B O2B 73.9(4) . . ?
O11B W2B O5B 158.4(5) . . ?
O11B W2B O10B 87.9(5) . . ?
O2U W2B O2B 170.3(7) . . ?
O2U W2B O5B 100.9(7) . . ?
O2U W2B O6B 102.6(7) . . ?
O2U W2B O10B 98.5(7) . . ?
O2U W2B O11B 100.6(7) . . ?
O6B W3B O3B 85.1(4) . . ?
O6B W3B O7B 86.2(5) . . ?
O6B W3B O12B 89.0(5) . . ?
O6B W3B O13B 157.6(6) . . ?
O7B W3B O3B 84.8(5) . . ?
O7B W3B O12B 158.2(6) . . ?
O7B W3B O13B 88.7(6) . . ?
O12B W3B O3B 73.7(4) . . ?
O12B W3B O13B 87.7(5) . . ?
O13B W3B O3B 72.7(4) . . ?
O3U W3B O3B 171.1(7) . . ?
O3U W3B O6B 101.0(7) . . ?
O3U W3B O7B 101.9(7) . . ?
O3U W3B O12B 99.8(7) . . ?
O3U W3B O13B 101.4(7) . . ?
O8B W4B O1B 74.4(4) . . ?
O8B W4B O14B 88.3(5) . . ?
O8B W4B O19B 91.3(5) . . ?
O8B W4B O20B 158.2(5) . . ?
O14B W4B O1B 73.1(4) . . ?
O14B W4B O20B 87.4(5) . . ?
O19B W4B O1B 85.9(4) . . ?
O19B W4B O14B 158.3(5) . . ?
O19B W4B O20B 85.0(5) . . ?
O20B W4B O1B 83.9(4) . . ?
O4U W4B O1B 171.1(7) . . ?
O4U W4B O8B 102.1(7) . . ?
O4U W4B O14B 98.7(6) . . ?
O4U W4B O19B 102.5(7) . . ?
O4U W4B O20B 99.7(7) . . ?
O9B W5B O1B 72.9(4) . . ?
O14B W5B O1B 73.3(4) . . ?
O14B W5B O9B 87.7(5) . . ?
O14B W5B O15B 157.5(6) . . ?
O15B W5B O1B 84.2(4) . . ?
O15B W5B O9B 86.6(5) . . ?
O21B W5B O1B 85.0(4) . . ?
O21B W5B O9B 157.4(6) . . ?
O21B W5B O14B 90.6(5) . . ?
O21B W5B O15B 86.4(5) . . ?
O5U W5B O1B 170.9(7) . . ?
O5U W5B O9B 99.5(7) . . ?
O5U W5B O14B 101.8(7) . . ?
O5U W5B O15B 100.6(7) . . ?
O5U W5B O21B 102.9(7) . . ?
O10B W6B O2B 73.6(4) . . ?
O10B W6B O16B 88.3(5) . . ?
O10B W6B O22B 157.9(5) . . ?
O15B W6B O2B 85.4(4) . . ?
O15B W6B O10B 90.3(6) . . ?
O15B W6B O16B 158.0(5) . . ?
O15B W6B O22B 85.6(5) . . ?
O16B W6B O2B 73.1(4) . . ?
O16B W6B O22B 87.4(6) . . ?
O22B W6B O2B 84.5(4) . . ?
O6U W6B O2B 169.7(7) . . ?
O6U W6B O10B 100.6(7) . . ?
O6U W6B O15B 103.3(7) . . ?
O6U W6B O16B 98.6(7) . . ?
O6U W6B O22B 101.5(7) . . ?
O11B W7B O2B 73.2(4) . . ?
O11B W7B O17B 87.5(5) . . ?
O16B W7B O2B 73.6(4) . . ?
O16B W7B O11B 88.9(5) . . ?
O16B W7B O17B 156.9(5) . . ?
O16B W7B O23B 90.9(5) . . ?
O17B W7B O2B 83.5(4) . . ?
O23B W7B O2B 85.3(4) . . ?
O23B W7B O11B 157.7(5) . . ?
O23B W7B O17B 83.9(5) . . ?
O7U W7B O2B 170.9(7) . . ?
O7U W7B O11B 98.8(7) . . ?
O7U W7B O16B 102.4(7) . . ?
O7U W7B O17B 100.7(6) . . ?
O7U W7B O23B 103.1(7) . . ?
O12B W8B O3B 74.3(4) . . ?
O12B W8B O18B 88.7(5) . . ?
O12B W8B O24B 159.0(6) . . ?
O17B W8B O3B 84.7(4) . . ?
O17B W8B O12B 90.1(5) . . ?
O17B W8B O18B 158.2(6) . . ?
O17B W8B O24B 85.0(5) . . ?
O18B W8B O3B 74.0(4) . . ?
O24B W8B O3B 84.9(5) . . ?
O24B W8B O18B 88.3(6) . . ?
O8U W8B O3B 170.6(7) . . ?
O8U W8B O12B 100.2(7) . . ?
O8U W8B O17B 103.0(7) . . ?
O8U W8B O18B 98.6(7) . . ?
O8U W8B O24B 100.8(7) . . ?
O13B W9B O3B 73.1(4) . . ?
O13B W9B O19B 88.0(5) . . ?
O18B W9B O3B 73.7(4) . . ?
O18B W9B O13B 88.0(5) . . ?
O18B W9B O19B 158.9(5) . . ?
O19B W9B O3B 85.3(4) . . ?
O25B W9B O3B 85.4(4) . . ?
O25B W9B O13B 157.9(5) . . ?
O25B W9B O18B 90.3(5) . . ?
O25B W9B O19B 85.7(5) . . ?
O9U W9B O3B 169.6(7) . . ?
O9U W9B O13B 98.5(7) . . ?
O9U W9B O18B 100.3(7) . . ?
O9U W9B O19B 100.7(7) . . ?
O9U W9B O25B 103.4(7) . . ?
O20B W10B O4B 86.0(4) . . ?
O20B W10B O25B 85.7(5) . . ?
O20B W10B O26B 91.0(5) . . ?
O20B W10B O28B 158.9(5) . . ?
O25B W10B O4B 85.0(4) . . ?
O25B W10B O28B 87.7(5) . . ?
O26B W10B O4B 74.9(4) . . ?
O26B W10B O25B 159.8(5) . . ?
O26B W10B O28B 88.3(5) . . ?
O28B W10B O4B 73.5(4) . . ?
O10U W10B O4B 170.4(7) . . ?
O10U W10B O20B 102.7(7) . . ?
O10U W10B O25B 99.7(6) . . ?
O10U W10B O26B 100.5(7) . . ?
O10U W10B O28B 98.1(7) . . ?
O21B W11B O4B 85.0(5) . . ?
O21B W11B O22B 86.0(5) . . ?
O21B W11B O26B 89.2(6) . . ?
O21B W11B O27B 157.6(6) . . ?
O22B W11B O4B 84.9(5) . . ?
O22B W11B O26B 158.6(6) . . ?
O22B W11B O27B 88.7(6) . . ?
O26B W11B O4B 73.9(4) . . ?
O26B W11B O27B 87.9(5) . . ?
O27B W11B O4B 72.9(4) . . ?
O11U W11B O4B 170.3(7) . . ?
O11U W11B O21B 101.7(7) . . ?
O11U W11B O22B 102.4(7) . . ?
O11U W11B O26B 98.9(7) . . ?
O11U W11B O27B 100.7(7) . . ?
O23B W12B O4B 84.5(4) . . ?
O23B W12B O27B 87.6(5) . . ?
O24B W12B O4B 85.6(4) . . ?
O24B W12B O23B 86.4(5) . . ?
O24B W12B O27B 157.9(5) . . ?
O24B W12B O28B 90.2(5) . . ?
O27B W12B O4B 72.7(4) . . ?
O28B W12B O4B 73.1(4) . . ?
O28B W12B O23B 157.6(5) . . ?
O28B W12B O27B 87.4(5) . . ?
O12U W12B O4B 169.3(7) . . ?
O12U W12B O23B 101.6(7) . . ?
O12U W12B O24B 103.5(7) . . ?
O12U W12B O27B 98.6(7) . . ?
O12U W12B O28B 100.7(7) . . ?
O1B Si1B O3B 109.5(6) . . ?
O2B Si1B O1B 109.4(6) . . ?
O2B Si1B O3B 109.5(6) . . ?
O4B Si1B O1B 109.4(6) . . ?
O4B Si1B O2B 110.1(6) . . ?
O4B Si1B O3B 108.9(6) . . ?
W1B O1B W4B 90.0(3) . . ?
W1B O1B W5B 91.0(3) . . ?
W4B O1B W5B 91.0(3) . . ?
Si1B O1B W1B 125.1(5) . . ?
Si1B O1B W4B 125.0(5) . . ?
Si1B O1B W5B 124.4(5) . . ?
W2B O2B W6B 91.3(3) . . ?
W2B O2B W7B 91.0(3) . . ?
W6B O2B W7B 90.4(3) . . ?
Si1B O2B W2B 124.7(5) . . ?
Si1B O2B W6B 124.4(5) . . ?
Si1B O2B W7B 124.7(5) . . ?
W8B O3B W3B 90.8(4) . . ?
W8B O3B W9B 90.9(3) . . ?
W9B O3B W3B 91.8(3) . . ?
Si1B O3B W3B 123.8(5) . . ?
Si1B O3B W8B 125.1(5) . . ?
Si1B O3B W9B 124.4(5) . . ?
W10B O4B W11B 90.2(3) . . ?
W10B O4B W12B 91.4(3) . . ?
W11B O4B W12B 92.1(3) . . ?
Si1B O4B W10B 124.9(5) . . ?
Si1B O4B W11B 124.1(5) . . ?
Si1B O4B W12B 124.1(5) . . ?
W1B O5B W2B 151.3(7) . . ?
W2B O6B W3B 151.2(7) . . ?
W3B O7B W1B 151.6(7) . . ?
W4B O8B W1B 121.6(6) . . ?
W1B O9B W5B 122.2(6) . . ?
W6B O10B W2B 121.5(6) . . ?
W2B O11B W7B 121.9(5) . . ?
W8B O12B W3B 121.3(6) . . ?
W9B O13B W3B 122.4(6) . . ?
W5B O14B W4B 122.6(5) . . ?
W6B O15B W5B 150.6(7) . . ?
W7B O16B W6B 122.8(6) . . ?
W8B O17B W7B 152.2(7) . . ?
W9B O18B W8B 121.3(6) . . ?
W4B O19B W9B 151.5(7) . . ?
W10B O20B W4B 151.1(7) . . ?
W11B O21B W5B 151.9(7) . . ?
W11B O22B W6B 150.7(7) . . ?
W7B O23B W12B 152.2(7) . . ?
W12B O24B W8B 150.8(7) . . ?
W9B O25B W10B 150.5(7) . . ?
W10B O26B W11B 121.0(5) . . ?
W11B O27B W12B 122.3(6) . . ?
W12B O28B W10B 121.9(6) . . ?
C111 P1 C131 107.4(3) . . ?
C121 P1 C111 109.0(3) . . ?
C121 P1 C131 110.2(3) . . ?
C121 P1 C141 110.5(3) . . ?
C141 P1 C111 111.6(3) . . ?
C141 P1 C131 108.0(3) . . ?
C112 C111 P1 120.7(6) . . ?
C112 C111 C116 119.2(7) . . ?
C116 C111 P1 119.7(5) . . ?
C111 C112 H112 119.8 . . ?
C113 C112 C111 120.5(8) . . ?
C113 C112 H112 119.8 . . ?
C112 C113 H113 119.9 . . ?
C114 C113 C112 120.2(8) . . ?
C114 C113 H113 119.9 . . ?
C113 C114 H114 119.8 . . ?
C113 C114 C115 120.4(8) . . ?
C115 C114 H114 119.8 . . ?
C114 C115 H115 120.4 . . ?
C116 C115 C114 119.3(8) . . ?
C116 C115 H115 120.4 . . ?
C111 C116 H116 119.8 . . ?
C115 C116 C111 120.4(7) . . ?
C115 C116 H116 119.8 . . ?
C122 C121 P1 120.1(6) . . ?
C126 C121 P1 119.9(6) . . ?
C126 C121 C122 120.0(8) . . ?
C121 C122 H122 120.4 . . ?
C121 C122 C123 119.1(9) . . ?
C123 C122 H122 120.4 . . ?
C122 C123 H123 120.2 . . ?
C124 C123 C122 119.6(9) . . ?
C124 C123 H123 120.2 . . ?
C123 C124 H124 119.4 . . ?
C123 C124 C125 121.3(9) . . ?
C125 C124 H124 119.4 . . ?
C124 C125 H125 120.2 . . ?
C124 C125 C126 119.7(10) . . ?
C126 C125 H125 120.2 . . ?
C121 C126 C125 120.3(8) . . ?
C121 C126 H126 119.8 . . ?
C125 C126 H126 119.8 . . ?
C132 C131 P1 119.7(5) . . ?
C132 C131 C136 121.1(6) . . ?
C136 C131 P1 119.2(5) . . ?
C131 C132 H132 120.1 . . ?
C131 C132 C133 119.9(7) . . ?
C133 C132 H132 120.1 . . ?
C132 C133 H133 120.1 . . ?
C132 C133 C134 119.8(7) . . ?
C134 C133 H133 120.1 . . ?
C133 C134 H134 120.0 . . ?
C135 C134 C133 120.0(6) . . ?
C135 C134 H134 120.0 . . ?
C134 C135 H135 119.4 . . ?
C134 C135 C136 121.1(7) . . ?
C136 C135 H135 119.4 . . ?
C131 C136 H136 121.0 . . ?
C135 C136 C131 117.9(7) . . ?
C135 C136 H136 121.0 . . ?
C142 C141 P1 119.4(6) . . ?
C146 C141 P1 120.6(5) . . ?
C146 C141 C142 120.0(7) . . ?
C141 C142 H142 120.0 . . ?
C143 C142 C141 119.9(8) . . ?
C143 C142 H142 120.0 . . ?
C142 C143 H143 119.8 . . ?
C144 C143 C142 120.5(8) . . ?
C144 C143 H143 119.8 . . ?
C143 C144 H144 119.7 . . ?
C143 C144 C145 120.7(8) . . ?
C145 C144 H144 119.7 . . ?
C144 C145 H145 120.3 . . ?
C146 C145 C144 119.4(8) . . ?
C146 C145 H145 120.3 . . ?
C141 C146 C145 119.5(7) . . ?
C141 C146 H146 120.2 . . ?
C145 C146 H146 120.2 . . ?
C221 P2 C211 107.8(3) . . ?
C231 P2 C211 111.8(3) . . ?
C231 P2 C221 108.1(3) . . ?
C231 P2 C241 109.0(3) . . ?
C241 P2 C211 110.8(3) . . ?
C241 P2 C221 109.2(3) . . ?
C212 C211 P2 120.0(6) . . ?
C216 C211 P2 119.6(6) . . ?
C216 C211 C212 120.4(7) . . ?
C211 C212 H212 120.5 . . ?
C211 C212 C213 119.1(8) . . ?
C213 C212 H212 120.5 . . ?
C212 C213 H213 119.7 . . ?
C214 C213 C212 120.7(9) . . ?
C214 C213 H213 119.7 . . ?
C213 C214 H214 119.8 . . ?
C213 C214 C215 120.4(8) . . ?
C215 C214 H214 119.8 . . ?
C214 C215 H215 120.1 . . ?
C214 C215 C216 119.8(9) . . ?
C216 C215 H215 120.1 . . ?
C211 C216 C215 119.5(9) . . ?
C211 C216 H216 120.2 . . ?
C215 C216 H216 120.2 . . ?
C222 C221 P2 119.8(5) . . ?
C226 C221 P2 120.2(6) . . ?
C226 C221 C222 119.6(6) . . ?
C221 C222 H222 120.4 . . ?
C223 C222 C221 119.3(8) . . ?
C223 C222 H222 120.4 . . ?
C222 C223 H223 119.7 . . ?
C224 C223 C222 120.6(8) . . ?
C224 C223 H223 119.7 . . ?
C223 C224 H224 119.2 . . ?
C223 C224 C225 121.6(7) . . ?
C225 C224 H224 119.2 . . ?
C224 C225 H225 121.2 . . ?
C224 C225 C226 117.6(8) . . ?
C226 C225 H225 121.2 . . ?
C221 C226 C225 121.3(8) . . ?
C221 C226 H226 119.4 . . ?
C225 C226 H226 119.4 . . ?
C232 C231 P2 119.4(5) . . ?
C236 C231 P2 121.7(5) . . ?
C236 C231 C232 118.9(7) . . ?
C231 C232 H232 119.8 . . ?
C233 C232 C231 120.4(7) . . ?
C233 C232 H232 119.8 . . ?
C232 C233 H233 119.9 . . ?
C232 C233 C234 120.2(7) . . ?
C234 C233 H233 119.9 . . ?
C233 C234 H234 119.6 . . ?
C233 C234 C235 120.8(8) . . ?
C235 C234 H234 119.6 . . ?
C234 C235 H235 120.5 . . ?
C236 C235 C234 119.0(7) . . ?
C236 C235 H235 120.5 . . ?
C231 C236 H236 119.7 . . ?
C235 C236 C231 120.7(7) . . ?
C235 C236 H236 119.7 . . ?
C242 C241 P2 118.9(5) . . ?
C242 C241 C246 120.4(7) . . ?
C246 C241 P2 120.6(6) . . ?
C241 C242 H242 120.3 . . ?
C241 C242 C243 119.3(7) . . ?
C243 C242 H242 120.3 . . ?
C242 C243 H243 119.7 . . ?
C244 C243 C242 120.7(8) . . ?
C244 C243 H243 119.7 . . ?
C243 C244 H244 120.5 . . ?
C243 C244 C245 119.0(8) . . ?
C245 C244 H244 120.5 . . ?
C244 C245 H245 119.5 . . ?
C246 C245 C244 121.1(8) . . ?
C246 C245 H245 119.5 . . ?
C241 C246 H246 120.2 . . ?
C245 C246 C241 119.5(8) . . ?
C245 C246 H246 120.2 . . ?
C311 P3 C321 110.4(3) . . ?
C311 P3 C331 107.9(3) . . ?
C311 P3 C341 109.2(3) . . ?
C321 P3 C341 106.0(3) . . ?
C331 P3 C321 112.3(3) . . ?
C331 P3 C341 111.1(3) . . ?
C312 C311 P3 120.5(5) . . ?
C316 C311 P3 120.6(5) . . ?
C316 C311 C312 118.9(6) . . ?
C311 C312 H312 119.6 . . ?
C313 C312 C311 120.8(6) . . ?
C313 C312 H312 119.6 . . ?
C312 C313 H313 119.6 . . ?
C312 C313 C314 120.7(7) . . ?
C314 C313 H313 119.6 . . ?
C313 C314 H314 120.3 . . ?
C313 C314 C315 119.3(7) . . ?
C315 C314 H314 120.3 . . ?
C314 C315 H315 119.6 . . ?
C316 C315 C314 120.8(7) . . ?
C316 C315 H315 119.6 . . ?
C311 C316 H316 120.3 . . ?
C315 C316 C311 119.4(6) . . ?
C315 C316 H316 120.3 . . ?
C322 C321 P3 117.8(5) . . ?
C326 C321 P3 120.9(5) . . ?
C326 C321 C322 120.9(6) . . ?
C321 C322 H322 120.7 . . ?
C323 C322 C321 118.6(7) . . ?
C323 C322 H322 120.7 . . ?
C322 C323 H323 119.7 . . ?
C322 C323 C324 120.7(7) . . ?
C324 C323 H323 119.7 . . ?
C323 C324 H324 120.1 . . ?
C325 C324 C323 119.8(7) . . ?
C325 C324 H324 120.1 . . ?
C324 C325 H325 119.6 . . ?
C324 C325 C326 120.8(7) . . ?
C326 C325 H325 119.6 . . ?
C321 C326 C325 119.2(7) . . ?
C321 C326 H326 120.4 . . ?
C325 C326 H326 120.4 . . ?
C332 C331 P3 117.8(5) . . ?
C336 C331 P3 123.1(6) . . ?
C336 C331 C332 119.1(7) . . ?
C331 C332 H332 120.0 . . ?
C331 C332 C333 119.9(7) . . ?
C333 C332 H332 120.0 . . ?
C332 C333 H333 119.7 . . ?
C334 C333 C332 120.5(8) . . ?
C334 C333 H333 119.7 . . ?
C333 C334 H334 120.4 . . ?
C333 C334 C335 119.2(7) . . ?
C335 C334 H334 120.4 . . ?
C334 C335 H335 119.4 . . ?
C334 C335 C336 121.1(7) . . ?
C336 C335 H335 119.4 . . ?
C331 C336 H336 120.0 . . ?
C335 C336 C331 120.1(7) . . ?
C335 C336 H336 120.0 . . ?
C342 C341 P3 122.3(6) . . ?
C342 C341 C346 119.9(7) . . ?
C346 C341 P3 117.6(5) . . ?
C341 C342 H342 120.2 . . ?
C341 C342 C343 119.6(8) . . ?
C343 C342 H342 120.2 . . ?
C342 C343 H343 120.1 . . ?
C344 C343 C342 119.8(8) . . ?
C344 C343 H343 120.1 . . ?
C343 C344 H344 119.7 . . ?
C345 C344 C343 120.6(7) . . ?
C345 C344 H344 119.7 . . ?
C344 C345 H345 120.0 . . ?
C346 C345 C344 119.9(8) . . ?
C346 C345 H345 120.0 . . ?
C341 C346 H346 120.0 . . ?
C345 C346 C341 120.0(8) . . ?
C345 C346 H346 120.0 . . ?
C421 P4 C411 108.5(3) . . ?
C421 P4 C441 111.3(3) . . ?
C431 P4 C411 111.6(3) . . ?
C431 P4 C421 105.8(3) . . ?
C431 P4 C441 112.2(3) . . ?
C441 P4 C411 107.4(3) . . ?
C412 C411 P4 120.4(5) . . ?
C412 C411 C416 119.8(6) . . ?
C416 C411 P4 119.7(5) . . ?
C411 C412 H412 120.1 . . ?
C413 C412 C411 119.8(7) . . ?
C413 C412 H412 120.1 . . ?
C412 C413 H413 119.9 . . ?
C412 C413 C414 120.3(7) . . ?
C414 C413 H413 119.9 . . ?
C413 C414 H414 119.9 . . ?
C415 C414 C413 120.3(7) . . ?
C415 C414 H414 119.9 . . ?
C414 C415 H415 119.9 . . ?
C416 C415 C414 120.3(7) . . ?
C416 C415 H415 119.9 . . ?
C411 C416 H416 120.2 . . ?
C415 C416 C411 119.6(6) . . ?
C415 C416 H416 120.2 . . ?
C422 C421 P4 122.8(6) . . ?
C422 C421 C426 120.2(6) . . ?
C426 C421 P4 117.0(5) . . ?
C421 C422 H422 120.1 . . ?
C421 C422 C423 119.8(7) . . ?
C423 C422 H422 120.1 . . ?
C422 C423 H423 120.4 . . ?
C424 C423 C422 119.2(6) . . ?
C424 C423 H423 120.4 . . ?
C423 C424 H424 119.5 . . ?
C425 C424 C423 121.0(7) . . ?
C425 C424 H424 119.5 . . ?
C424 C425 H425 120.2 . . ?
C424 C425 C426 119.6(7) . . ?
C426 C425 H425 120.2 . . ?
C421 C426 H426 119.9 . . ?
C425 C426 C421 120.2(6) . . ?
C425 C426 H426 119.9 . . ?
C432 C431 P4 118.7(5) . . ?
C436 C431 P4 121.4(5) . . ?
C436 C431 C432 119.5(6) . . ?
C431 C432 H432 119.9 . . ?
C431 C432 C433 120.2(7) . . ?
C433 C432 H432 119.9 . . ?
C432 C433 H433 120.4 . . ?
C434 C433 C432 119.2(7) . . ?
C434 C433 H433 120.4 . . ?
C433 C434 H434 119.3 . . ?
C433 C434 C435 121.4(6) . . ?
C435 C434 H434 119.3 . . ?
C434 C435 H435 119.9 . . ?
C434 C435 C436 120.1(7) . . ?
C436 C435 H435 119.9 . . ?
C431 C436 H436 120.2 . . ?
C435 C436 C431 119.5(7) . . ?
C435 C436 H436 120.2 . . ?
C442 C441 P4 118.6(5) . . ?
C442 C441 C446 119.3(7) . . ?
C446 C441 P4 122.1(5) . . ?
C441 C442 H442 119.5 . . ?
C443 C442 C441 121.0(7) . . ?
C443 C442 H442 119.5 . . ?
C442 C443 H443 120.1 . . ?
C442 C443 C444 119.7(8) . . ?
C444 C443 H443 120.1 . . ?
C443 C444 H444 119.9 . . ?
C445 C444 C443 120.1(7) . . ?
C445 C444 H444 119.9 . . ?
C444 C445 H445 120.0 . . ?
C444 C445 C446 120.1(7) . . ?
C446 C445 H445 120.0 . . ?
C441 C446 C445 119.7(7) . . ?
C441 C446 H446 120.1 . . ?
C445 C446 H446 120.1 . . ?
H1AA C1A H1AB 109.5 . . ?
H1AA C1A H1AC 109.5 . . ?
H1AB C1A H1AC 109.5 . . ?
C2A C1A H1AA 109.5 . . ?
C2A C1A H1AB 109.5 . . ?
C2A C1A H1AC 109.5 . . ?
N1A C2A C1A 178.6(13) . . ?
H3BA C3B H3BB 109.5 . . ?
H3BA C3B H3BC 109.5 . . ?
H3BB C3B H3BC 109.5 . . ?
C4B C3B H3BA 109.5 . . ?
C4B C3B H3BB 109.5 . . ?
C4B C3B H3BC 109.5 . . ?
N2B C4B C3B 177.0(14) . . ?
H5CA C5C H5CB 109.5 . . ?
H5CA C5C H5CC 109.5 . . ?
H5CB C5C H5CC 109.5 . . ?
C6C C5C H5CA 109.5 . . ?
C6C C5C H5CB 109.5 . . ?
C6C C5C H5CC 109.5 . . ?
N3C C6C C5C 176.4(13) . . ?
H7DA C7D H7DB 109.5 . . ?
H7DA C7D H7DC 109.5 . . ?
H7DB C7D H7DC 109.5 . . ?
C8D C7D H7DA 109.5 . . ?
C8D C7D H7DB 109.5 . . ?
C8D C7D H7DC 109.5 . . ?
N4D C8D C7D 177.4(15) . . ?

loop_
_geom_torsion_atom_site_label_1
_geom_torsion_atom_site_label_2
_geom_torsion_atom_site_label_3
_geom_torsion_atom_site_label_4
_geom_torsion
_geom_torsion_site_symmetry_1
_geom_torsion_site_symmetry_2
_geom_torsion_site_symmetry_3
_geom_torsion_site_symmetry_4
_geom_torsion_publ_flag
O1A W1A O7A W3A 55.5(6) . . . . ?
O1A W1A O8A W4A -2.4(2) . . . . ?
O1A W4A O14A W5A -0.7(2) . . . . ?
O1A W4A O20A W10A 54.4(5) . . . . ?
O1A W5A O9A W1A -1.8(2) . . . . ?
O1A W5A O15A W6A 56.6(5) . . . . ?
O1A Si1A O2A W2A 56.8(3) . . . . ?
O1A Si1A O2A W6A -63.3(4) . . . . ?
O1A Si1A O2A W7A 177.3(2) . . . . ?
O1A Si1A O3A W3A -62.7(3) . . . . ?
O1A Si1A O3A W8A 177.4(2) . . . . ?
O1A Si1A O3A W9A 57.1(3) . . . . ?
O1A Si1A O4A W10A -62.2(3) . . . . ?
O1A Si1A O4A W11A 58.1(3) . . . . ?
O1A Si1A O4A W12A 177.3(2) . . . . ?
O2A W2A O5A W1A 53.7(6) . . . . ?
O2A W2A O10A W6A -1.0(2) . . . . ?
O2A W6A O16A W7A -1.2(2) . . . . ?
O2A W6A O22A W11A 54.1(5) . . . . ?
O2A W7A O11A W2A -1.0(2) . . . . ?
O2A W7A O17A W8A 55.5(5) . . . . ?
O2A Si1A O1A W1A -61.7(4) . . . . ?
O2A Si1A O1A W4A 177.3(2) . . . . ?
O2A Si1A O1A W5A 57.9(3) . . . . ?
O2A Si1A O3A W3A 56.9(4) . . . . ?
O2A Si1A O3A W8A -62.9(3) . . . . ?
O2A Si1A O3A W9A 176.8(3) . . . . ?
O2A Si1A O4A W10A 177.4(2) . . . . ?
O2A Si1A O4A W11A -62.2(3) . . . . ?
O2A Si1A O4A W12A 56.9(3) . . . . ?
O3A W3A O6A W2A 57.1(5) . . . . ?
O3A W8A O18A W9A -1.3(2) . . . . ?
O3A W8A O24A W12A 53.6(5) . . . . ?
O3A W9A O13A W3A -1.0(2) . . . . ?
O3A W9A O19A W4A 52.3(5) . . . . ?
O3A Si1A O1A W1A 58.1(3) . . . . ?
O3A Si1A O1A W4A -62.9(3) . . . . ?
O3A Si1A O1A W5A 177.7(2) . . . . ?
O3A Si1A O2A W2A -62.6(3) . . . . ?
O3A Si1A O2A W6A 177.2(2) . . . . ?
O3A Si1A O2A W7A 57.8(4) . . . . ?
O3A Si1A O4A W10A 57.2(3) . . . . ?
O3A Si1A O4A W11A 177.5(2) . . . . ?
O3A Si1A O4A W12A -63.3(3) . . . . ?
O4A W10A O25A W9A 55.1(5) . . . . ?
O4A W10A O28A W12A -1.0(2) . . . . ?
O4A W11A O21A W5A 56.8(5) . . . . ?
O4A W11A O26A W10A -0.9(2) . . . . ?
O4A W12A O23A W7A 55.8(5) . . . . ?
O4A W12A O27A W11A -1.1(2) . . . . ?
O4A Si1A O1A W1A 177.5(2) . . . . ?
O4A Si1A O1A W4A 56.5(3) . . . . ?
O4A Si1A O1A W5A -62.9(3) . . . . ?
O4A Si1A O2A W2A 177.3(2) . . . . ?
O4A Si1A O2A W6A 57.2(3) . . . . ?
O4A Si1A O2A W7A -62.2(3) . . . . ?
O4A Si1A O3A W3A 177.5(2) . . . . ?
O4A Si1A O3A W8A 57.7(3) . . . . ?
O4A Si1A O3A W9A -62.6(4) . . . . ?
O5A W1A O7A W3A -28.6(6) . . . . ?
O5A W1A O8A W4A -4.0(7) . . . . ?
O5A W2A O10A W6A -86.1(3) . . . . ?
O6A W2A O5A W1A -29.6(6) . . . . ?
O6A W2A O10A W6A 0.1(7) . . . . ?
O7A W1A O8A W4A -86.9(3) . . . . ?
O7A W3A O6A W2A -27.0(5) . . . . ?
O8A W1A O7A W3A 129.3(6) . . . . ?
O8A W4A O14A W5A 72.2(3) . . . . ?
O8A W4A O20A W10A 35.1(8) . . . . ?
O9A W1A O7A W3A 36.9(9) . . . . ?
O9A W1A O8A W4A 70.4(3) . . . . ?
O9A W5A O15A W6A 130.2(5) . . . . ?
O10A W2A O5A W1A 127.9(6) . . . . ?
O10A W6A O16A W7A 71.7(3) . . . . ?
O10A W6A O22A W11A 36.4(9) . . . . ?
O11A W2A O5A W1A 35.8(10) . . . . ?
O11A W2A O10A W6A 71.6(3) . . . . ?
O11A W7A O17A W8A 128.5(5) . . . . ?
O12A W3A O6A W2A 130.8(5) . . . . ?
O12A W8A O18A W9A 72.1(3) . . . . ?
O12A W8A O24A W12A 34.3(9) . . . . ?
O13A W3A O6A W2A 40.5(9) . . . . ?
O13A W9A O19A W4A 125.8(5) . . . . ?
O14A W4A O20A W10A 127.8(5) . . . . ?
O14A W5A O9A W1A 70.7(3) . . . . ?
O14A W5A O15A W6A 42.5(9) . . . . ?
O15A W5A O9A W1A -87.1(3) . . . . ?
O15A W6A O16A W7A -0.6(7) . . . . ?
O15A W6A O22A W11A -29.7(5) . . . . ?
O16A W6A O22A W11A 127.7(5) . . . . ?
O16A W7A O11A W2A 71.3(3) . . . . ?
O16A W7A O17A W8A 37.9(9) . . . . ?
O17A W7A O11A W2A -85.2(3) . . . . ?
O17A W8A O18A W9A -2.1(7) . . . . ?
O17A W8A O24A W12A -30.2(5) . . . . ?
O18A W8A O24A W12A 127.9(5) . . . . ?
O18A W9A O13A W3A 71.7(3) . . . . ?
O18A W9A O19A W4A 33.3(9) . . . . ?
O19A W4A O14A W5A -1.1(7) . . . . ?
O19A W4A O20A W10A -29.7(5) . . . . ?
O19A W9A O13A W3A -86.7(3) . . . . ?
O20A W4A O14A W5A -85.2(3) . . . . ?
O20A W10A O25A W9A -28.9(5) . . . . ?
O20A W10A O28A W12A 0.3(7) . . . . ?
O21A W5A O9A W1A -2.4(7) . . . . ?
O21A W5A O15A W6A -26.9(5) . . . . ?
O21A W11A O26A W10A -85.7(3) . . . . ?
O22A W6A O16A W7A -86.5(3) . . . . ?
O22A W11A O21A W5A -27.4(5) . . . . ?
O22A W11A O26A W10A -1.1(7) . . . . ?
O23A W7A O11A W2A 0.4(6) . . . . ?
O23A W7A O17A W8A -28.3(5) . . . . ?
O23A W12A O27A W11A -86.3(3) . . . . ?
O24A W8A O18A W9A -86.7(3) . . . . ?
O24A W12A O23A W7A -28.0(5) . . . . ?
O24A W12A O27A W11A -0.9(7) . . . . ?
O25A W9A O13A W3A -1.1(7) . . . . ?
O25A W9A O19A W4A -31.5(5) . . . . ?
O25A W10A O28A W12A -86.2(3) . . . . ?
O26A W10A O25A W9A 38.1(9) . . . . ?
O26A W10A O28A W12A 72.1(3) . . . . ?
O26A W11A O21A W5A 130.5(5) . . . . ?
O27A W11A O21A W5A 39.6(8) . . . . ?
O27A W11A O26A W10A 72.1(3) . . . . ?
O27A W12A O23A W7A 129.6(5) . . . . ?
O28A W10A O25A W9A 128.4(5) . . . . ?
O28A W12A O23A W7A 38.6(9) . . . . ?
O28A W12A O27A W11A 71.2(3) . . . . ?
O1T W1A O7A W3A -129.4(6) . . . . ?
O1T W1A O8A W4A 169.9(3) . . . . ?
O2T W2A O5A W1A -130.0(6) . . . . ?
O2T W2A O10A W6A 170.3(3) . . . . ?
O3T W3A O6A W2A -127.9(5) . . . . ?
O4T W4A O14A W5A 171.9(3) . . . . ?
O4T W4A O20A W10A -129.8(5) . . . . ?
O5T W5A O9A W1A 170.5(3) . . . . ?
O5T W5A O15A W6A -127.9(5) . . . . ?
O6T W6A O16A W7A 169.8(3) . . . . ?
O6T W6A O22A W11A -131.1(5) . . . . ?
O7T W7A O11A W2A 170.5(3) . . . . ?
O7T W7A O17A W8A -129.7(5) . . . . ?
O8T W8A O18A W9A 170.3(3) . . . . ?
O8T W8A O24A W12A -131.5(5) . . . . ?
O9T W9A O13A W3A 170.3(3) . . . . ?
O9T W9A O19A W4A -133.0(5) . . . . ?
O10T W10A O25A W9A -130.2(5) . . . . ?
O10T W10A O28A W12A 170.6(3) . . . . ?
O11T W11A O21A W5A -128.9(5) . . . . ?
O11T W11A O26A W10A 172.4(3) . . . . ?
O12T W12A O23A W7A -129.2(6) . . . . ?
O12T W12A O27A W11A 170.2(3) . . . . ?
O1B W1B O9B W5B 2.8(7) . . . . ?
O1B W4B O8B W1B 1.7(7) . . . . ?
O1B W4B O19B W9B -52.2(15) . . . . ?
O1B W5B O21B W11B -56.2(16) . . . . ?
O1B Si1B O2B W2B 61.2(8) . . . . ?
O1B Si1B O2B W6B -59.4(8) . . . . ?
O1B Si1B O2B W7B -178.5(5) . . . . ?
O1B Si1B O3B W3B -60.1(8) . . . . ?
O1B Si1B O3B W8B -179.5(5) . . . . ?
O1B Si1B O3B W9B 60.2(8) . . . . ?
O1B Si1B O4B W10B -58.4(8) . . . . ?
O1B Si1B O4B W11B 60.2(8) . . . . ?
O1B Si1B O4B W12B -179.1(5) . . . . ?
O2B W2B O6B W3B -55.7(15) . . . . ?
O2B W6B O15B W5B -56.4(15) . . . . ?
O2B W7B O16B W6B 2.0(7) . . . . ?
O2B W7B O23B W12B -54.4(16) . . . . ?
O2B Si1B O1B W1B -58.9(8) . . . . ?
O2B Si1B O1B W4B -178.3(5) . . . . ?
O2B Si1B O1B W5B 61.4(8) . . . . ?
O2B Si1B O3B W3B 59.8(8) . . . . ?
O2B Si1B O3B W8B -59.6(8) . . . . ?
O2B Si1B O3B W9B -179.9(5) . . . . ?
O2B Si1B O4B W10B -178.6(5) . . . . ?
O2B Si1B O4B W11B -60.0(8) . . . . ?
O2B Si1B O4B W12B 60.7(8) . . . . ?
O3B W3B O6B W2B 56.5(15) . . . . ?
O3B W9B O25B W10B -54.7(15) . . . . ?
O3B Si1B O1B W1B 61.0(8) . . . . ?
O3B Si1B O1B W4B -58.4(8) . . . . ?
O3B Si1B O1B W5B -178.6(5) . . . . ?
O3B Si1B O2B W2B -58.8(8) . . . . ?
O3B Si1B O2B W6B -179.4(6) . . . . ?
O3B Si1B O2B W7B 61.6(8) . . . . ?
O3B Si1B O4B W10B 61.3(8) . . . . ?
O3B Si1B O4B W11B 179.9(5) . . . . ?
O3B Si1B O4B W12B -59.4(8) . . . . ?
O4B W10B O20B W4B -54.4(15) . . . . ?
O4B W11B O21B W5B 56.8(16) . . . . ?
O4B W12B O24B W8B -55.2(15) . . . . ?
O4B Si1B O1B W1B -179.6(5) . . . . ?
O4B Si1B O1B W4B 61.0(7) . . . . ?
O4B Si1B O1B W5B -59.3(7) . . . . ?
O4B Si1B O2B W2B -178.5(5) . . . . ?
O4B Si1B O2B W6B 60.9(8) . . . . ?
O4B Si1B O2B W7B -58.2(8) . . . . ?
O4B Si1B O3B W3B -179.7(5) . . . . ?
O4B Si1B O3B W8B 60.9(8) . . . . ?
O4B Si1B O3B W9B -59.4(8) . . . . ?
O5B W1B O9B W5B 87.5(8) . . . . ?
O5B W2B O6B W3B 29.1(15) . . . . ?
O7B W1B O9B W5B 13(2) . . . . ?
O7B W3B O6B W2B -28.5(16) . . . . ?
O8B W1B O9B W5B -70.6(8) . . . . ?
O8B W4B O19B W9B -126.5(15) . . . . ?
O9B W5B O21B W11B -44(3) . . . . ?
O10B W2B O6B W3B -44(3) . . . . ?
O10B W6B O15B W5B -129.9(15) . . . . ?
O11B W2B O6B W3B -129.5(15) . . . . ?
O11B W7B O16B W6B -70.8(8) . . . . ?
O11B W7B O23B W12B -39(3) . . . . ?
O12B W3B O6B W2B 130.2(15) . . . . ?
O13B W3B O6B W2B 49(3) . . . . ?
O13B W9B O25B W10B -43(3) . . . . ?
O14B W4B O8B W1B -71.2(8) . . . . ?
O14B W4B O19B W9B -38(3) . . . . ?
O14B W5B O21B W11B -129.4(16) . . . . ?
O15B W5B O21B W11B 28.2(16) . . . . ?
O16B W6B O15B W5B -44(3) . . . . ?
O16B W7B O23B W12B -127.9(16) . . . . ?
O17B W7B O16B W6B 10(2) . . . . ?
O17B W7B O23B W12B 29.6(16) . . . . ?
O18B W9B O25B W10B -128.4(15) . . . . ?
O19B W4B O8B W1B 87.1(8) . . . . ?
O19B W9B O25B W10B 30.9(15) . . . . ?
O20B W4B O8B W1B 8(2) . . . . ?
O20B W4B O19B W9B 32.0(15) . . . . ?
O22B W6B O15B W5B 28.4(16) . . . . ?
O22B W11B O21B W5B -28.5(16) . . . . ?
O23B W7B O16B W6B 86.9(8) . . . . ?
O23B W12B O24B W8B 29.6(15) . . . . ?
O25B W10B O20B W4B 30.9(15) . . . . ?
O26B W10B O20B W4B -129.2(15) . . . . ?
O26B W11B O21B W5B 130.7(16) . . . . ?
O27B W11B O21B W5B 48(3) . . . . ?
O27B W12B O24B W8B -45(3) . . . . ?
O28B W10B O20B W4B -41(3) . . . . ?
O28B W12B O24B W8B -128.3(15) . . . . ?
O1U W1B O9B W5B -170.2(9) . . . . ?
O2U W2B O6B W3B 129.5(15) . . . . ?
O3U W3B O6B W2B -130.0(15) . . . . ?
O4U W4B O8B W1B -169.8(9) . . . . ?
O4U W4B O19B W9B 130.8(15) . . . . ?
O5U W5B O21B W11B 128.4(16) . . . . ?
O6U W6B O15B W5B 129.2(15) . . . . ?
O7U W7B O16B W6B -169.5(9) . . . . ?
O7U W7B O23B W12B 129.2(16) . . . . ?
O9U W9B O25B W10B 130.9(15) . . . . ?
O10U W10B O20B W4B 129.8(15) . . . . ?
O11U W11B O21B W5B -130.3(16) . . . . ?
O12U W12B O24B W8B 130.6(15) . . . . ?
P1 C111 C112 C113 -172.6(6) . . . . ?
P1 C111 C116 C115 172.5(6) . . . . ?
P1 C121 C122 C123 179.0(6) . . . . ?
P1 C121 C126 C125 -177.8(6) . . . . ?
P1 C131 C132 C133 -178.6(6) . . . . ?
P1 C131 C136 C135 176.0(6) . . . . ?
P1 C141 C142 C143 -178.8(6) . . . . ?
P1 C141 C146 C145 177.6(5) . . . . ?
C111 P1 C121 C122 -52.3(7) . . . . ?
C111 P1 C121 C126 124.7(6) . . . . ?
C111 P1 C131 C132 -12.1(7) . . . . ?
C111 P1 C131 C136 168.5(6) . . . . ?
C111 P1 C141 C142 -83.2(6) . . . . ?
C111 P1 C141 C146 97.5(6) . . . . ?
C111 C112 C113 C114 0.4(12) . . . . ?
C112 C111 C116 C115 -0.4(10) . . . . ?
C112 C113 C114 C115 -0.8(12) . . . . ?
C113 C114 C115 C116 0.7(12) . . . . ?
C114 C115 C116 C111 0.0(11) . . . . ?
C116 C111 C112 C113 0.3(10) . . . . ?
C121 P1 C111 C112 -23.9(6) . . . . ?
C121 P1 C111 C116 163.3(5) . . . . ?
C121 P1 C131 C132 106.5(6) . . . . ?
C121 P1 C131 C136 -72.9(6) . . . . ?
C121 P1 C141 C142 155.3(6) . . . . ?
C121 P1 C141 C146 -24.0(6) . . . . ?
C121 C122 C123 C124 -1.8(13) . . . . ?
C122 C121 C126 C125 -0.8(12) . . . . ?
C122 C123 C124 C125 0.3(14) . . . . ?
C123 C124 C125 C126 1.0(14) . . . . ?
C124 C125 C126 C121 -0.8(13) . . . . ?
C126 C121 C122 C123 2.0(11) . . . . ?
C131 P1 C111 C112 95.5(6) . . . . ?
C131 P1 C111 C116 -77.3(6) . . . . ?
C131 P1 C121 C122 -169.9(6) . . . . ?
C131 P1 C121 C126 7.1(7) . . . . ?
C131 P1 C141 C142 34.7(6) . . . . ?
C131 P1 C141 C146 -144.7(5) . . . . ?
C131 C132 C133 C134 0.6(12) . . . . ?
C132 C131 C136 C135 -3.3(11) . . . . ?
C132 C133 C134 C135 0.6(13) . . . . ?
C133 C134 C135 C136 -3.3(13) . . . . ?
C134 C135 C136 C131 4.6(12) . . . . ?
C136 C131 C132 C133 0.8(12) . . . . ?
C141 P1 C111 C112 -146.3(5) . . . . ?
C141 P1 C111 C116 40.9(6) . . . . ?
C141 P1 C121 C122 70.8(7) . . . . ?
C141 P1 C121 C126 -112.3(6) . . . . ?
C141 P1 C131 C132 -132.7(6) . . . . ?
C141 P1 C131 C136 47.9(7) . . . . ?
C141 C142 C143 C144 0.3(13) . . . . ?
C142 C141 C146 C145 -1.7(10) . . . . ?
C142 C143 C144 C145 -0.1(14) . . . . ?
C143 C144 C145 C146 -1.1(12) . . . . ?
C144 C145 C146 C141 2.0(11) . . . . ?
C146 C141 C142 C143 0.6(11) . . . . ?
P2 C211 C212 C213 -177.9(6) . . . . ?
P2 C211 C216 C215 177.6(7) . . . . ?
P2 C221 C222 C223 173.9(6) . . . . ?
P2 C221 C226 C225 -173.3(6) . . . . ?
P2 C231 C232 C233 177.7(6) . . . . ?
P2 C231 C236 C235 -178.9(6) . . . . ?
P2 C241 C242 C243 -174.6(6) . . . . ?
P2 C241 C246 C245 176.4(6) . . . . ?
C211 P2 C221 C222 139.4(6) . . . . ?
C211 P2 C221 C226 -47.7(7) . . . . ?
C211 P2 C231 C232 112.7(6) . . . . ?
C211 P2 C231 C236 -69.1(6) . . . . ?
C211 P2 C241 C242 -43.5(6) . . . . ?
C211 P2 C241 C246 139.9(6) . . . . ?
C211 C212 C213 C214 0.9(12) . . . . ?
C212 C211 C216 C215 -3.2(12) . . . . ?
C212 C213 C214 C215 -4.4(13) . . . . ?
C213 C214 C215 C216 4.0(14) . . . . ?
C214 C215 C216 C211 -0.2(14) . . . . ?
C216 C211 C212 C213 2.9(11) . . . . ?
C221 P2 C211 C212 147.1(6) . . . . ?
C221 P2 C211 C216 -33.7(7) . . . . ?
C221 P2 C231 C232 -5.8(7) . . . . ?
C221 P2 C231 C236 172.4(6) . . . . ?
C221 P2 C241 C242 75.2(6) . . . . ?
C221 P2 C241 C246 -101.5(6) . . . . ?
C221 C222 C223 C224 -2.3(12) . . . . ?
C222 C221 C226 C225 -0.4(12) . . . . ?
C222 C223 C224 C225 3.3(13) . . . . ?
C223 C224 C225 C226 -2.7(13) . . . . ?
C224 C225 C226 C221 1.3(12) . . . . ?
C226 C221 C222 C223 0.9(11) . . . . ?
C231 P2 C211 C212 28.5(7) . . . . ?
C231 P2 C211 C216 -152.4(6) . . . . ?
C231 P2 C221 C222 -99.6(6) . . . . ?
C231 P2 C221 C226 73.3(7) . . . . ?
C231 P2 C241 C242 -166.9(5) . . . . ?
C231 P2 C241 C246 16.4(6) . . . . ?
C231 C232 C233 C234 1.3(12) . . . . ?
C232 C231 C236 C235 -0.6(11) . . . . ?
C232 C233 C234 C235 -0.7(13) . . . . ?
C233 C234 C235 C236 -0.5(12) . . . . ?
C234 C235 C236 C231 1.2(12) . . . . ?
C236 C231 C232 C233 -0.6(11) . . . . ?
C241 P2 C211 C212 -93.3(6) . . . . ?
C241 P2 C211 C216 85.8(7) . . . . ?
C241 P2 C221 C222 18.9(7) . . . . ?
C241 P2 C221 C226 -168.2(6) . . . . ?
C241 P2 C231 C232 -124.5(6) . . . . ?
C241 P2 C231 C236 53.8(6) . . . . ?
C241 C242 C243 C244 -1.9(11) . . . . ?
C242 C241 C246 C245 -0.2(11) . . . . ?
C242 C243 C244 C245 -0.1(12) . . . . ?
C243 C244 C245 C246 1.9(12) . . . . ?
C244 C245 C246 C241 -1.7(12) . . . . ?
C246 C241 C242 C243 2.0(11) . . . . ?
P3 C311 C312 C313 179.1(6) . . . . ?
P3 C311 C316 C315 178.6(6) . . . . ?
P3 C321 C322 C323 174.9(5) . . . . ?
P3 C321 C326 C325 -173.0(5) . . . . ?
P3 C331 C332 C333 179.9(6) . . . . ?
P3 C331 C336 C335 -178.2(6) . . . . ?
P3 C341 C342 C343 176.4(6) . . . . ?
P3 C341 C346 C345 -176.3(5) . . . . ?
C311 P3 C321 C322 -174.7(5) . . . . ?
C311 P3 C321 C326 -1.4(6) . . . . ?
C311 P3 C331 C332 42.7(6) . . . . ?
C311 P3 C331 C336 -138.2(6) . . . . ?
C311 P3 C341 C342 -92.5(6) . . . . ?
C311 P3 C341 C346 83.7(6) . . . . ?
C311 C312 C313 C314 2.1(12) . . . . ?
C312 C311 C316 C315 -1.4(11) . . . . ?
C312 C313 C314 C315 -0.9(13) . . . . ?
C313 C314 C315 C316 -1.4(13) . . . . ?
C314 C315 C316 C311 2.6(13) . . . . ?
C316 C311 C312 C313 -0.9(11) . . . . ?
C321 P3 C311 C312 -64.8(7) . . . . ?
C321 P3 C311 C316 115.2(6) . . . . ?
C321 P3 C331 C332 164.5(5) . . . . ?
C321 P3 C331 C336 -16.4(7) . . . . ?
C321 P3 C341 C342 148.6(6) . . . . ?
C321 P3 C341 C346 -35.2(6) . . . . ?
C321 C322 C323 C324 -2.9(10) . . . . ?
C322 C321 C326 C325 0.0(10) . . . . ?
C322 C323 C324 C325 2.4(11) . . . . ?
C323 C324 C325 C326 -0.7(11) . . . . ?
C324 C325 C326 C321 -0.5(10) . . . . ?
C326 C321 C322 C323 1.7(10) . . . . ?
C331 P3 C311 C312 58.2(7) . . . . ?
C331 P3 C311 C316 -121.8(6) . . . . ?
C331 P3 C321 C322 64.9(6) . . . . ?
C331 P3 C321 C326 -121.8(6) . . . . ?
C331 P3 C341 C342 26.3(7) . . . . ?
C331 P3 C341 C346 -157.5(5) . . . . ?
C331 C332 C333 C334 -1.2(13) . . . . ?
C332 C331 C336 C335 0.9(11) . . . . ?
C332 C333 C334 C335 0.0(12) . . . . ?
C333 C334 C335 C336 1.8(12) . . . . ?
C334 C335 C336 C331 -2.2(12) . . . . ?
C336 C331 C332 C333 0.8(11) . . . . ?
C341 P3 C311 C312 179.0(6) . . . . ?
C341 P3 C311 C316 -1.0(7) . . . . ?
C341 P3 C321 C322 -56.5(6) . . . . ?
C341 P3 C321 C326 116.7(6) . . . . ?
C341 P3 C331 C332 -76.9(6) . . . . ?
C341 P3 C331 C336 102.2(6) . . . . ?
C341 C342 C343 C344 0.5(11) . . . . ?
C342 C341 C346 C345 0.0(10) . . . . ?
C342 C343 C344 C345 -1.7(12) . . . . ?
C343 C344 C345 C346 2.0(11) . . . . ?
C344 C345 C346 C341 -1.2(11) . . . . ?
C346 C341 C342 C343 0.3(11) . . . . ?
P4 C411 C412 C413 -177.8(6) . . . . ?
P4 C411 C416 C415 177.6(6) . . . . ?
P4 C421 C422 C423 -177.0(5) . . . . ?
P4 C421 C426 C425 178.1(5) . . . . ?
P4 C431 C432 C433 -172.9(5) . . . . ?
P4 C431 C436 C435 174.0(5) . . . . ?
P4 C441 C442 C443 -178.8(6) . . . . ?
P4 C441 C446 C445 -179.9(5) . . . . ?
C411 P4 C421 C422 97.0(6) . . . . ?
C411 P4 C421 C426 -80.4(5) . . . . ?
C411 P4 C431 C432 175.4(5) . . . . ?
C411 P4 C431 C436 2.9(6) . . . . ?
C411 P4 C441 C442 -42.5(7) . . . . ?
C411 P4 C441 C446 139.6(6) . . . . ?
C411 C412 C413 C414 0.9(13) . . . . ?
C412 C411 C416 C415 1.0(11) . . . . ?
C412 C413 C414 C415 -0.2(13) . . . . ?
C413 C414 C415 C416 -0.1(12) . . . . ?
C414 C415 C416 C411 -0.3(11) . . . . ?
C416 C411 C412 C413 -1.3(11) . . . . ?
C421 P4 C411 C412 -2.3(7) . . . . ?
C421 P4 C411 C416 -178.9(6) . . . . ?
C421 P4 C431 C432 57.5(6) . . . . ?
C421 P4 C431 C436 -115.0(6) . . . . ?
C421 P4 C441 C442 76.2(6) . . . . ?
C421 P4 C441 C446 -101.7(6) . . . . ?
C421 C422 C423 C424 -1.3(10) . . . . ?
C422 C421 C426 C425 0.6(10) . . . . ?
C422 C423 C424 C425 1.3(11) . . . . ?
C423 C424 C425 C426 -0.4(11) . . . . ?
C424 C425 C426 C421 -0.6(10) . . . . ?
C426 C421 C422 C423 0.3(10) . . . . ?
C431 P4 C411 C412 -118.6(6) . . . . ?
C431 P4 C411 C416 64.9(7) . . . . ?
C431 P4 C421 C422 -143.0(6) . . . . ?
C431 P4 C421 C426 39.6(6) . . . . ?
C431 P4 C441 C442 -165.5(6) . . . . ?
C431 P4 C441 C446 16.6(7) . . . . ?
C431 C432 C433 C434 -0.9(11) . . . . ?
C432 C431 C436 C435 1.5(9) . . . . ?
C432 C433 C434 C435 0.8(11) . . . . ?
C433 C434 C435 C436 0.5(10) . . . . ?
C434 C435 C436 C431 -1.7(10) . . . . ?
C436 C431 C432 C433 -0.2(10) . . . . ?
C441 P4 C411 C412 118.1(6) . . . . ?
C441 P4 C411 C416 -58.4(6) . . . . ?
C441 P4 C421 C422 -20.9(7) . . . . ?
C441 P4 C421 C426 161.7(5) . . . . ?
C441 P4 C431 C432 -64.0(6) . . . . ?
C441 P4 C431 C436 123.5(5) . . . . ?
C441 C442 C443 C444 -0.7(13) . . . . ?
C442 C441 C446 C445 2.2(11) . . . . ?
C442 C443 C444 C445 0.9(13) . . . . ?
C443 C444 C445 C446 0.6(12) . . . . ?
C444 C445 C446 C441 -2.1(11) . . . . ?
C446 C441 C442 C443 -0.8(12) . . . . ?

_shelx_res_file                  
;
TITL exp_2240_1 in P1 #1
    abscorr.res
    created by SHELXL-2018/3 at 21:13:31 on 13-Mar-2025
CELL 0.71073 13.905821 15.078127 15.903067 112.3714 104.2936 100.2025
ZERR 1 0.000105 0.000133 0.000142 0.0008 0.0007 0.0007
LATT -1
SFAC C H N O P Si W
UNIT 104 92 4 40 4 1 12
SIMU 0.002 0.002 1.2 $W
SIMU 0.01 0.01 1.2 $O
SIMU 0.01 0.01 1 Si1A Si1B
ISOR 0.002 0.002 O1B > O12U
ISOR 0.004 0.004 N2B N4D C7D

L.S. 5
PLAN  5
SIZE 0.08 0.08 0.08
TEMP -95(2)
CONF
MORE -1
BOND $H
fmap 2
acta
TWIN -1 0 0 0 -1 0 0 0 -1 2
OMIT -1 0 1
OMIT 1 -1 0
OMIT 1 -1 1
OMIT 1 0 -1
REM <olex2.extras>
REM <HklSrc "%.\\Abscorr.hkl">
REM </olex2.extras>

WGHT    0.015700
BASF   0.25074
FVAR       0.69173   0.88878
PART 1
W1A   7    1.294522   -0.153769   -0.083413    21.00000    0.01714    0.02350 =
         0.01821    0.00879    0.00660    0.00246
W2A   7    1.274505   -0.105695   -0.298014    21.00000    0.01720    0.02859 =
         0.01573    0.00952    0.00204    0.00498
W3A   7    1.335323    0.106052   -0.057516    21.00000    0.02146    0.02631 =
         0.02150    0.01249    0.00981    0.01227
W4A   7    1.529579   -0.093595    0.082159    21.00000    0.02434    0.01844 =
         0.01443    0.00840    0.00549    0.00476
W5A   7    1.465153   -0.276674   -0.143600    21.00000    0.02249    0.01594 =
         0.01797    0.00679    0.00611    0.00308
W6A   7    1.458728   -0.212706   -0.347001    21.00000    0.02447    0.02003 =
         0.01255    0.00504    0.00440    0.00477
W7A   7    1.487882    0.027021   -0.311770    21.00000    0.02309    0.02353 =
         0.01472    0.01013    0.00704    0.00845
W8A   7    1.558095    0.228994   -0.062816    21.00000    0.02683    0.01797 =
         0.01829    0.00966    0.00893    0.00784
W9A   7    1.562139    0.170723    0.121170    21.00000    0.02487    0.01790 =
         0.01314    0.00607    0.00610    0.00747
W10A  7    1.763861    0.051274    0.066397    21.00000    0.01592    0.01895 =
         0.01657    0.00767    0.00158    0.00265
W11A  7    1.709232   -0.141867   -0.151993    21.00000    0.01772    0.01951 =
         0.01881    0.00752    0.00649    0.00689
W12A  7    1.746128    0.093372   -0.129511    21.00000    0.01827    0.01998 =
         0.02375    0.01080    0.00848    0.00425
SI1A  6    1.515769   -0.025463   -0.109817    21.00000    0.01401    0.01587 =
         0.01066    0.00536    0.00310    0.00470
O1A   4    1.468500   -0.106492   -0.075767    21.00000    0.02085    0.02107 =
         0.01566    0.00826    0.00621    0.00455
O2A   4    1.455527   -0.064994   -0.224595    21.00000    0.01757    0.01757 =
         0.01302    0.00543    0.00442    0.00394
O3A   4    1.499328    0.081901   -0.048994    21.00000    0.02134    0.01896 =
         0.01324    0.00623    0.00722    0.00722
O4A   4    1.638729   -0.010758   -0.088428    21.00000    0.01045    0.02056 =
         0.01613    0.00716    0.00240    0.00394
O5A   4    1.262382   -0.162022   -0.213140    21.00000    0.01871    0.02918 =
         0.02056    0.00770    0.00438    0.00073
O6A   4    1.293310    0.021794   -0.190437    21.00000    0.02248    0.02886 =
         0.02122    0.01111    0.00828    0.01062
O7A   4    1.305594   -0.016183   -0.042436    21.00000    0.02527    0.02672 =
         0.02053    0.01039    0.00985    0.00683
O8A   4    1.377949   -0.130156    0.041613    21.00000    0.02657    0.02555 =
         0.01766    0.00804    0.01001    0.00470
O9A   4    1.330326   -0.277108   -0.137764    21.00000    0.01990    0.02329 =
         0.02343    0.00895    0.00493    0.00019
O10A  4    1.312909   -0.212194   -0.376763    21.00000    0.02304    0.02901 =
         0.01402    0.00474    0.00288    0.00416
O11A  4    1.341420   -0.022277   -0.348979    21.00000    0.02309    0.03516 =
         0.01521    0.01154    0.00235    0.01020
O12A  4    1.414553    0.215685   -0.067654    21.00000    0.02975    0.02474 =
         0.02250    0.01302    0.01245    0.01703
O13A  4    1.422925    0.169700    0.080058    21.00000    0.02676    0.02435 =
         0.01681    0.00825    0.01013    0.01017
O14A  4    1.515199   -0.225808   -0.003018    21.00000    0.02843    0.01766 =
         0.01923    0.00830    0.00673    0.00485
O15A  4    1.429266   -0.271952   -0.263574    21.00000    0.02715    0.01991 =
         0.01433    0.00336    0.00512   -0.00179
O16A  4    1.484844   -0.111168   -0.387536    21.00000    0.02783    0.02443 =
         0.01301    0.00807    0.00607    0.00693
O17A  4    1.498812    0.140158   -0.200726    21.00000    0.02735    0.02307 =
         0.01968    0.01150    0.01047    0.01176
O18A  4    1.596882    0.268028    0.071485    21.00000    0.03097    0.01704 =
         0.01884    0.00606    0.00884    0.00514
O19A  4    1.525356    0.044892    0.121913    21.00000    0.02838    0.02151 =
         0.01363    0.00689    0.00938    0.00749
O20A  4    1.663618   -0.042744    0.081920    21.00000    0.02290    0.02223 =
         0.01531    0.00820    0.00220    0.00521
O21A  4    1.608980   -0.219273   -0.127531    21.00000    0.02502    0.02302 =
         0.01917    0.01256    0.00935    0.00985
O22A  4    1.599892   -0.177830   -0.272687    21.00000    0.02434    0.02178 =
         0.01568    0.00562    0.00610    0.00443
O23A  4    1.632568    0.047367   -0.243949    21.00000    0.02121    0.02700 =
         0.02085    0.01108    0.00796    0.00798
O24A  4    1.678457    0.191137   -0.070876    21.00000    0.02043    0.01996 =
         0.02368    0.00849    0.00687    0.00406
O25A  4    1.690244    0.142263    0.108731    21.00000    0.02036    0.01677 =
         0.01905    0.00568    0.00242    0.00180
O26A  4    1.790935   -0.067947   -0.018560    21.00000    0.01941    0.02317 =
         0.02057    0.00981    0.00608    0.00636
O27A  4    1.776777   -0.030521   -0.171745    21.00000    0.02512    0.02093 =
         0.02461    0.00896    0.01188    0.00536
O28A  4    1.819904    0.119803    0.003019    21.00000    0.01597    0.02408 =
         0.02165    0.00952    0.00428   -0.00090
O1T   4    1.173364   -0.202906   -0.084225    21.00000    0.02316    0.03349 =
         0.03203    0.01052    0.01483    0.00173
O2T   4    1.148321   -0.133625   -0.367001    21.00000    0.01982    0.04931 =
         0.02580    0.01703   -0.00269    0.00306
O3T   4    1.227263    0.141859   -0.049567    21.00000    0.02760    0.04481 =
         0.03107    0.02082    0.01297    0.02141
O4T   4    1.557346   -0.099073    0.190748    21.00000    0.03366    0.03033 =
         0.01992    0.01405    0.00688    0.00660
O5T   4    1.457222   -0.400366   -0.177967    21.00000    0.03972    0.01745 =
         0.02448    0.00777    0.01359    0.00627
O6T   4    1.443355   -0.316364   -0.449668    21.00000    0.03605    0.02822 =
         0.01709    0.00576    0.00664    0.00877
O7T   4    1.497710    0.074323   -0.392493    21.00000    0.04138    0.03198 =
         0.02315    0.01704    0.01555    0.01605
O8T   4    1.588314    0.344468   -0.060746    21.00000    0.03699    0.02207 =
         0.02950    0.01356    0.01329    0.01071
O9T   4    1.600730    0.251971    0.240739    21.00000    0.04248    0.02183 =
         0.01757    0.00597    0.00881    0.01040
O10T  4    1.869482    0.090302    0.168415    21.00000    0.02408    0.02846 =
         0.02740    0.01319   -0.00152    0.00414
O11T  4    1.778652   -0.222687   -0.188792    21.00000    0.03153    0.02716 =
         0.02689    0.00971    0.01285    0.01640
O12T  4    1.841131    0.164562   -0.146931    21.00000    0.02794    0.03227 =
         0.03451    0.01913    0.01303    0.00551
SAME 0.01 0.01 W1A > O12T
PART 2
W1B   7    1.742930    0.099681   -0.141269   -21.00000    0.02159    0.02125 =
         0.03285    0.00928    0.00841   -0.00048
W2B   7    1.698853   -0.164294   -0.175615   -21.00000    0.02116    0.02859 =
         0.01324    0.00806    0.00553    0.01076
W3B   7    1.758855    0.038320    0.066607   -21.00000    0.01807    0.02122 =
         0.01708    0.00722    0.00217    0.00533
W4B   7    1.570763    0.219119   -0.086806   -21.00000    0.02801    0.01778 =
         0.01242    0.00732    0.00527    0.00236
W5B   7    1.509898    0.034938   -0.311397   -21.00000    0.01658    0.02709 =
         0.01760    0.01100    0.00702    0.00844
W6B   7    1.470271   -0.228942   -0.350719   -21.00000    0.03354    0.01401 =
         0.01548    0.00422    0.00449    0.00239
W7B   7    1.478843   -0.287713   -0.166941   -21.00000    0.02445    0.01897 =
         0.02127    0.00993    0.01235    0.01119
W8B   7    1.543456   -0.082214    0.082714   -21.00000    0.03317    0.01650 =
         0.01183    0.00729    0.00319    0.00634
W9B   7    1.580540    0.156047    0.117636   -21.00000    0.01978    0.02532 =
         0.01496    0.00230    0.00503    0.00703
W10B  7    1.328125    0.083312   -0.075097   -21.00000    0.02109    0.01810 =
         0.03505    0.01449    0.00958    0.00916
W11B  7    1.273459   -0.099674   -0.295156   -21.00000    0.01596    0.03354 =
         0.01672    0.00289    0.00106    0.01145
W12B  7    1.288316   -0.154562   -0.104942   -21.00000    0.01873    0.02906 =
         0.00956    0.00735    0.00374    0.00339
SI1B  6    1.519962   -0.032710   -0.120260   -21.00000    0.02089    0.01402 =
         0.01634    0.00786   -0.00240   -0.00678
O1B   4    1.568004    0.049493   -0.152759   -21.00000    0.00971    0.01032 =
         0.01049    0.00346    0.00330    0.00421
O2B   4    1.536625   -0.138799   -0.180733   -21.00000    0.01922    0.01960 =
         0.01847    0.00926    0.00584    0.00475
O3B   4    1.578789    0.005798   -0.004920   -21.00000    0.02429    0.02374 =
         0.02387    0.01126    0.00809    0.00675
O4B   4    1.397440   -0.045814   -0.140669   -21.00000    0.02498    0.02429 =
         0.02515    0.01079    0.00827    0.00807
O5B   4    1.731220   -0.040612   -0.186221   -21.00000    0.01704    0.01830 =
         0.01748    0.00672    0.00746    0.00527
O6B   4    1.741366   -0.083366   -0.041075   -21.00000    0.01556    0.01734 =
         0.01705    0.00735    0.00602    0.00550
O7B   4    1.772070    0.101962   -0.015115   -21.00000    0.01839    0.01953 =
         0.01953    0.00859    0.00599    0.00602
O8B   4    1.706460    0.221546   -0.089576   -21.00000    0.01833    0.01867 =
         0.01917    0.00862    0.00694    0.00481
O9B   4    1.661017    0.073339   -0.267773   -21.00000    0.02035    0.02081 =
         0.02027    0.00867    0.00737    0.00648
O10B  4    1.612587   -0.227815   -0.310702   -21.00000    0.02425    0.02481 =
         0.02342    0.01092    0.00861    0.00622
O11B  4    1.620404   -0.273224   -0.163353   -21.00000    0.02204    0.02252 =
         0.02214    0.01019    0.00804    0.00699
O12B  4    1.691454   -0.039382    0.119185   -21.00000    0.01501    0.01505 =
         0.01414    0.00728    0.00547    0.00365
O13B  4    1.721238    0.150904    0.145728   -21.00000    0.02435    0.02449 =
         0.02430    0.01070    0.00844    0.00653
O14B  4    1.522845    0.169232   -0.225524   -21.00000    0.02374    0.02394 =
         0.02381    0.01014    0.00811    0.00787
O15B  4    1.513015   -0.101914   -0.349859   -21.00000    0.02531    0.02590 =
         0.02477    0.01120    0.00851    0.00766
O16B  4    1.437500   -0.323763   -0.300643   -21.00000    0.01637    0.01648 =
         0.01519    0.00689    0.00573    0.00477
O17B  4    1.535060   -0.197701   -0.028146   -21.00000    0.01941    0.01855 =
         0.01847    0.00860    0.00627    0.00573
O18B  4    1.550341    0.053992    0.159278   -21.00000    0.02491    0.02489 =
         0.02457    0.01058    0.00862    0.00755
O19B  4    1.605619    0.215378    0.034545   -21.00000    0.01568    0.01515 =
         0.01534    0.00560    0.00610    0.00412
O20B  4    1.427810    0.163215   -0.099885   -21.00000    0.01968    0.01909 =
         0.01928    0.00914    0.00573    0.00691
O21B  4    1.374577   -0.011111   -0.309992   -21.00000    0.01614    0.01768 =
         0.01538    0.00647    0.00566    0.00599
O22B  4    1.344509   -0.196336   -0.338527   -21.00000    0.02041    0.02086 =
         0.02118    0.00851    0.00674    0.00723
O23B  4    1.357440   -0.248825   -0.160107   -21.00000    0.02063    0.01994 =
         0.01987    0.00857    0.00714    0.00580
O24B  4    1.400191   -0.106157    0.013074   -21.00000    0.02147    0.02214 =
         0.02159    0.00945    0.00863    0.00592
O25B  4    1.437552    0.120359    0.044929   -21.00000    0.01552    0.01553 =
         0.01496    0.00600    0.00731    0.00466
O26B  4    1.245920    0.014106   -0.209027   -21.00000    0.01801    0.01883 =
         0.01860    0.00793    0.00710    0.00603
O27B  4    1.215826   -0.175978   -0.235628   -21.00000    0.01622    0.01734 =
         0.01624    0.00731    0.00519    0.00486
O28B  4    1.258767   -0.029209   -0.059520   -21.00000    0.02161    0.02181 =
         0.02075    0.01038    0.00742    0.00598
O1U   4    1.865510    0.149328   -0.137147   -21.00000    0.03047    0.03092 =
         0.03070    0.01372    0.00996    0.00969
O2U   4    1.805513   -0.202226   -0.188028   -21.00000    0.03464    0.03446 =
         0.03398    0.01546    0.01261    0.00943
O3U   4    1.885148    0.065687    0.134499   -21.00000    0.02999    0.03080 =
         0.03071    0.01304    0.01004    0.01004
O4U   4    1.574832    0.342607   -0.055067   -21.00000    0.03002    0.03015 =
         0.02993    0.01300    0.01082    0.00904
O5U   4    1.485437    0.039842   -0.419802   -21.00000    0.02462    0.02370 =
         0.02324    0.01005    0.00885    0.00787
O6U   4    1.428900   -0.311375   -0.470744   -21.00000    0.02718    0.02688 =
         0.02588    0.01226    0.00788    0.00847
O7U   4    1.450490   -0.402481   -0.165562   -21.00000    0.02640    0.02583 =
         0.02551    0.01170    0.00964    0.00723
O8U   4    1.531028   -0.128972    0.162720   -21.00000    0.02737    0.02735 =
         0.02664    0.01240    0.00928    0.00749
O9U   4    1.598402    0.260643    0.219942   -21.00000    0.02967    0.02869 =
         0.02879    0.01336    0.01045    0.00812
O10U  4    1.257916    0.163023   -0.032493   -21.00000    0.03438    0.03495 =
         0.03499    0.01508    0.01210    0.01082
O11U  4    1.169025   -0.135559   -0.396870   -21.00000    0.03212    0.03413 =
         0.03281    0.01504    0.01136    0.00889
O12U  4    1.191546   -0.228004   -0.091489   -21.00000    0.02538    0.02540 =
         0.02587    0.01031    0.01032    0.00773

PART 0
P1    5    1.355211    0.307466    0.463934    11.00000    0.02359    0.02179 =
         0.02423    0.00983    0.00691    0.00696
C111  1    1.346497    0.293346    0.568783    11.00000    0.03248    0.02513 =
         0.02267    0.00695    0.00869    0.00903
C112  1    1.435344    0.313973    0.644138    11.00000    0.03319    0.03991 =
         0.02948    0.01637    0.00469    0.01010
AFIX  43
H112  2    1.501587    0.343418    0.644001    11.00000   -1.20000
AFIX   0
C113  1    1.428569    0.292150    0.719474    11.00000    0.05433    0.05608 =
         0.03431    0.02739    0.00627    0.02040
AFIX  43
H113  2    1.490059    0.306960    0.771177    11.00000   -1.20000
AFIX   0
C114  1    1.333430    0.249146    0.720103    11.00000    0.07193    0.04718 =
         0.03479    0.02420    0.02530    0.02899
AFIX  43
H114  2    1.329351    0.233465    0.771841    11.00000   -1.20000
AFIX   0
C115  1    1.242809    0.228337    0.645389    11.00000    0.05026    0.04548 =
         0.05057    0.03006    0.02386    0.01582
AFIX  43
H115  2    1.176811    0.199174    0.646161    11.00000   -1.20000
AFIX   0
C116  1    1.249836    0.250559    0.569997    11.00000    0.03986    0.03936 =
         0.02633    0.01374    0.01104    0.01458
AFIX  43
H116  2    1.188308    0.236543    0.518685    11.00000   -1.20000
AFIX   0
C121  1    1.477786    0.394842    0.495508    11.00000    0.03078    0.02596 =
         0.04200    0.01947    0.00225    0.00581
C122  1    1.509695    0.489004    0.574386    11.00000    0.04175    0.02677 =
         0.05246    0.01649   -0.00169    0.00849
AFIX  43
H122  2    1.466016    0.507704    0.611237    11.00000   -1.20000
AFIX   0
C123  1    1.607750    0.556384    0.598967    11.00000    0.04880    0.03192 =
         0.08727    0.03072   -0.03304   -0.00918
AFIX  43
H123  2    1.629926    0.621728    0.651511    11.00000   -1.20000
AFIX   0
C124  1    1.670745    0.527084    0.546689    11.00000    0.02996    0.08411 =
         0.12276    0.08642   -0.00018    0.00385
AFIX  43
H124  2    1.736886    0.572575    0.563628    11.00000   -1.20000
AFIX   0
C125  1    1.640249    0.433234    0.470234    11.00000    0.02891    0.08443 =
         0.08640    0.06672    0.01500    0.00777
AFIX  43
H125  2    1.685451    0.413740    0.435365    11.00000   -1.20000
AFIX   0
C126  1    1.543341    0.367140    0.444182    11.00000    0.03213    0.05373 =
         0.05244    0.03778    0.01531    0.01256
AFIX  43
H126  2    1.521721    0.302436    0.390800    11.00000   -1.20000
AFIX   0
C131  1    1.344618    0.185583    0.373568    11.00000    0.02782    0.02470 =
         0.03291    0.01465    0.01509    0.01093
C132  1    1.351930    0.109024    0.399263    11.00000    0.04090    0.02831 =
         0.02927    0.01453    0.01377    0.01472
AFIX  43
H132  2    1.360941    0.119931    0.463991    11.00000   -1.20000
AFIX   0
C133  1    1.346144    0.016169    0.330735    11.00000    0.05644    0.02883 =
         0.05046    0.02103    0.02547    0.02138
AFIX  43
H133  2    1.350502   -0.037099    0.348080    11.00000   -1.20000
AFIX   0
C134  1    1.333922    0.000915    0.236289    11.00000    0.04649    0.02269 =
         0.05072    0.00454    0.03116    0.01072
AFIX  43
H134  2    1.329210   -0.063036    0.188868    11.00000   -1.20000
AFIX   0
C135  1    1.328668    0.078295    0.211596    11.00000    0.03781    0.04391 =
         0.03396    0.01280    0.01802    0.00777
AFIX  43
H135  2    1.324024    0.068277    0.147844    11.00000   -1.20000
AFIX   0
C136  1    1.330026    0.170983    0.278247    11.00000    0.04268    0.03047 =
         0.03664    0.01407    0.01795    0.00741
AFIX  43
H136  2    1.321340    0.222846    0.259815    11.00000   -1.20000
AFIX   0
C141  1    1.251225    0.348148    0.414847    11.00000    0.03027    0.03975 =
         0.01810    0.01216    0.00848    0.01314
C142  1    1.154796    0.277132    0.352624    11.00000    0.03436    0.03793 =
         0.02774    0.00791    0.00718    0.01340
AFIX  43
H142  2    1.144502    0.208106    0.337705    11.00000   -1.20000
AFIX   0
C143  1    1.074811    0.307296    0.313009    11.00000    0.03199    0.06212 =
         0.03937    0.00394   -0.00019    0.01658
AFIX  43
H143  2    1.009223    0.258933    0.271018    11.00000   -1.20000
AFIX   0
C144  1    1.089011    0.406193    0.333603    11.00000    0.04820    0.09577 =
         0.03857    0.03227    0.02163    0.05074
AFIX  43
H144  2    1.033189    0.426072    0.305736    11.00000   -1.20000
AFIX   0
C145  1    1.184745    0.478455    0.395211    11.00000    0.04820    0.05770 =
         0.05478    0.04162    0.03202    0.03109
AFIX  43
H145  2    1.194559    0.547030    0.408406    11.00000   -1.20000
AFIX   0
C146  1    1.265924    0.449027    0.437252    11.00000    0.03485    0.03679 =
         0.03441    0.02359    0.01748    0.01768
AFIX  43
H146  2    1.330763    0.497743    0.480890    11.00000   -1.20000
AFIX   0

P2    5    1.685565    0.638669    0.314218    11.00000    0.02919    0.02760 =
         0.02738    0.01306    0.01206    0.01242
C211  1    1.789625    0.595037    0.360749    11.00000    0.03138    0.03695 =
         0.02774    0.01752    0.01624    0.02083
C212  1    1.772898    0.493092    0.334619    11.00000    0.03786    0.04810 =
         0.05242    0.03199    0.02783    0.02158
AFIX  43
H212  2    1.707536    0.445645    0.290558    11.00000   -1.20000
AFIX   0
C213  1    1.853202    0.461397    0.373867    11.00000    0.05997    0.07020 =
         0.06676    0.05257    0.04376    0.05193
AFIX  43
H213  2    1.842776    0.391726    0.355721    11.00000   -1.20000
AFIX   0
C214  1    1.946817    0.529440    0.438190    11.00000    0.06040    0.09185 =
         0.04147    0.03713    0.02575    0.05318
AFIX  43
H214  2    1.999318    0.507348    0.467875    11.00000   -1.20000
AFIX   0
C215  1    1.965507    0.629639    0.460217    11.00000    0.04219    0.08472 =
         0.03994    0.01013    0.00504    0.03526
AFIX  43
H215  2    2.032205    0.676097    0.501778    11.00000   -1.20000
AFIX   0
C216  1    1.885787    0.663178    0.421147    11.00000    0.03685    0.05657 =
         0.03940    0.00531    0.00459    0.01783
AFIX  43
H216  2    1.898096    0.732425    0.436273    11.00000   -1.20000
AFIX   0
C221  1    1.700977    0.761281    0.405627    11.00000    0.02837    0.02815 =
         0.02637    0.00867    0.01086    0.00647
C222  1    1.683815    0.836100    0.379069    11.00000    0.03032    0.02834 =
         0.04139    0.01196    0.01556    0.00749
AFIX  43
H222  2    1.670589    0.825173    0.313824    11.00000   -1.20000
AFIX   0
C223  1    1.686125    0.926586    0.448300    11.00000    0.03636    0.03133 =
         0.06399    0.01573    0.01834    0.00782
AFIX  43
H223  2    1.676984    0.979134    0.431086    11.00000   -1.20000
AFIX   0
C224  1    1.701407    0.941378    0.541247    11.00000    0.03305    0.03507 =
         0.05076   -0.00100    0.01468    0.00255
AFIX  43
H224  2    1.699050    1.003018    0.587034    11.00000   -1.20000
AFIX   0
C225  1    1.720172    0.869132    0.570349    11.00000    0.04878    0.03467 =
         0.04064    0.00748    0.02199    0.00382
AFIX  43
H225  2    1.733712    0.880933    0.635854    11.00000   -1.20000
AFIX   0
C226  1    1.718585    0.777773    0.500033    11.00000    0.05048    0.03696 =
         0.03716    0.01327    0.01963    0.00738
AFIX  43
H226  2    1.729899    0.726061    0.517842    11.00000   -1.20000
AFIX   0
C231  1    1.560596    0.557676    0.288688    11.00000    0.03272    0.02897 =
         0.03075    0.01737    0.01537    0.01505
C232  1    1.499911    0.593169    0.344388    11.00000    0.04007    0.03087 =
         0.03808    0.01822    0.01674    0.01329
AFIX  43
H232  2    1.526408    0.658917    0.396737    11.00000   -1.20000
AFIX   0
C233  1    1.403111    0.534177    0.324140    11.00000    0.04342    0.03495 =
         0.03972    0.01412    0.02408    0.01422
AFIX  43
H233  2    1.361791    0.559398    0.361538    11.00000   -1.20000
AFIX   0
C234  1    1.364744    0.437912    0.249536    11.00000    0.04041    0.03479 =
         0.03814    0.01795    0.01188    0.00334
AFIX  43
H234  2    1.297371    0.397046    0.236470    11.00000   -1.20000
AFIX   0
C235  1    1.423157    0.400090    0.193463    11.00000    0.05839    0.02237 =
         0.03497    0.01014    0.01114    0.01147
AFIX  43
H235  2    1.396627    0.333531    0.142472    11.00000   -1.20000
AFIX   0
C236  1    1.520643    0.460640    0.212803    11.00000    0.04467    0.03104 =
         0.04035    0.01631    0.01892    0.01844
AFIX  43
H236  2    1.560875    0.435892    0.173983    11.00000   -1.20000
AFIX   0
C241  1    1.690831    0.647652    0.205863    11.00000    0.03283    0.02449 =
         0.02936    0.01301    0.01071    0.01324
C242  1    1.785367    0.688833    0.202887    11.00000    0.03450    0.04540 =
         0.03517    0.02329    0.01484    0.01544
AFIX  43
H242  2    1.847597    0.706928    0.255138    11.00000   -1.20000
AFIX   0
C243  1    1.789209    0.703796    0.122837    11.00000    0.05064    0.04949 =
         0.04764    0.02845    0.03025    0.01888
AFIX  43
H243  2    1.854296    0.734149    0.121258    11.00000   -1.20000
AFIX   0
C244  1    1.699377    0.675025    0.045362    11.00000    0.06483    0.05288 =
         0.03524    0.02650    0.02275    0.02944
AFIX  43
H244  2    1.702218    0.685412   -0.009378    11.00000   -1.20000
AFIX   0
C245  1    1.605176    0.630836    0.048709    11.00000    0.04906    0.05461 =
         0.03938    0.02540    0.00845    0.01778
AFIX  43
H245  2    1.543326    0.609012   -0.005115    11.00000   -1.20000
AFIX   0
C246  1    1.599688    0.618135    0.127801    11.00000    0.03469    0.04405 =
         0.04723    0.02554    0.01212    0.00897
AFIX  43
H246  2    1.534285    0.589380    0.129895    11.00000   -1.20000
AFIX   0

P3    5    1.905509    0.332081    0.666347    11.00000    0.02653    0.02484 =
         0.02113    0.01186    0.00351    0.00420
C311  1    1.966058    0.249131    0.699037    11.00000    0.02254    0.02453 =
         0.02810    0.01390    0.00322    0.00292
C312  1    2.048644    0.286622    0.786899    11.00000    0.02952    0.02809 =
         0.03510    0.01744   -0.00164   -0.00122
AFIX  43
H312  2    2.073151    0.356770    0.828791    11.00000   -1.20000
AFIX   0
C313  1    2.094121    0.223594    0.812856    11.00000    0.02870    0.04239 =
         0.04403    0.02874   -0.00090    0.00599
AFIX  43
H313  2    2.148414    0.249972    0.873604    11.00000   -1.20000
AFIX   0
C314  1    2.062272    0.122122    0.752037    11.00000    0.03234    0.03871 =
         0.05898    0.03232    0.00589    0.00759
AFIX  43
H314  2    2.094971    0.078710    0.770150    11.00000   -1.20000
AFIX   0
C315  1    1.981668    0.083736    0.663719    11.00000    0.03980    0.02822 =
         0.05490    0.02035    0.00197    0.00671
AFIX  43
H315  2    1.960514    0.014002    0.620870    11.00000   -1.20000
AFIX   0
C316  1    1.931976    0.146037    0.637616    11.00000    0.02563    0.02810 =
         0.03353    0.01037   -0.00735   -0.00022
AFIX  43
H316  2    1.875179    0.118869    0.578421    11.00000   -1.20000
AFIX   0
C321  1    1.841847    0.387248    0.749314    11.00000    0.02233    0.03073 =
         0.02039    0.01271    0.00168    0.00250
C322  1    1.782363    0.448209    0.729263    11.00000    0.02889    0.02687 =
         0.02602    0.01151    0.00886    0.00146
AFIX  43
H322  2    1.781050    0.463755    0.676518    11.00000   -1.20000
AFIX   0
C323  1    1.726424    0.484579    0.787605    11.00000    0.03435    0.03789 =
         0.03625    0.01513    0.01353    0.01284
AFIX  43
H323  2    1.688550    0.528210    0.776939    11.00000   -1.20000
AFIX   0
C324  1    1.724671    0.457941    0.862751    11.00000    0.03889    0.03975 =
         0.03385    0.01142    0.01768    0.00496
AFIX  43
H324  2    1.683656    0.481364    0.901170    11.00000   -1.20000
AFIX   0
C325  1    1.782459    0.397845    0.880675    11.00000    0.03596    0.04093 =
         0.03375    0.01947    0.00879    0.00088
AFIX  43
H325  2    1.781677    0.380516    0.932074    11.00000   -1.20000
AFIX   0
C326  1    1.841899    0.362211    0.824594    11.00000    0.02946    0.02882 =
         0.03140    0.01633    0.00588    0.00311
AFIX  43
H326  2    1.882138    0.321155    0.837638    11.00000   -1.20000
AFIX   0
C331  1    2.003707    0.424701    0.664269    11.00000    0.03351    0.02531 =
         0.02441    0.01371    0.00876    0.00601
C332  1    2.075792    0.392304    0.622014    11.00000    0.04403    0.03137 =
         0.03856    0.01442    0.02123    0.01086
AFIX  43
H332  2    2.071702    0.323081    0.595677    11.00000   -1.20000
AFIX   0
C333  1    2.154006    0.461876    0.618511    11.00000    0.04600    0.04664 =
         0.04862    0.02593    0.02906    0.00926
AFIX  43
H333  2    2.203728    0.439806    0.590856    11.00000   -1.20000
AFIX   0
C334  1    2.159508    0.562320    0.654912    11.00000    0.03865    0.04121 =
         0.02728    0.01922    0.00473    0.00100
AFIX  43
H334  2    2.212708    0.609470    0.652509    11.00000   -1.20000
AFIX   0
C335  1    2.086776    0.593447    0.694854    11.00000    0.04004    0.02807 =
         0.03804    0.01409    0.00595    0.00274
AFIX  43
H335  2    2.089138    0.662203    0.718330    11.00000   -1.20000
AFIX   0
C336  1    2.010331    0.526114    0.701311    11.00000    0.03614    0.02857 =
         0.03488    0.01424    0.01217    0.00849
AFIX  43
H336  2    1.962433    0.549324    0.731086    11.00000   -1.20000
AFIX   0
C341  1    1.804852    0.260767    0.549517    11.00000    0.03647    0.02601 =
         0.02453    0.01074    0.00273    0.01320
C342  1    1.822589    0.247881    0.465299    11.00000    0.05204    0.04074 =
         0.02875    0.02113    0.00885    0.01865
AFIX  43
H342  2    1.888874    0.280193    0.467311    11.00000   -1.20000
AFIX   0
C343  1    1.742530    0.186841    0.376218    11.00000    0.08086    0.04704 =
         0.02308    0.01395    0.00199    0.02610
AFIX  43
H343  2    1.754446    0.177152    0.317480    11.00000   -1.20000
AFIX   0
C344  1    1.645973    0.140648    0.373949    11.00000    0.05968    0.02630 =
         0.02863    0.00188   -0.01411    0.01278
AFIX  43
H344  2    1.591199    0.100701    0.313485    11.00000   -1.20000
AFIX   0
C345  1    1.628553    0.152007    0.458331    11.00000    0.03410    0.02599 =
         0.05694    0.01070   -0.01283    0.00840
AFIX  43
H345  2    1.562677    0.118267    0.455949    11.00000   -1.20000
AFIX   0
C346  1    1.706453    0.212166    0.546079    11.00000    0.03570    0.03342 =
         0.03486    0.01016    0.00045    0.00931
AFIX  43
H346  2    1.694074    0.221056    0.604479    11.00000   -1.20000
AFIX   0

P4    5    1.134014   -0.393627    0.096798    11.00000    0.02634    0.02265 =
         0.01823    0.00999    0.00429    0.00421
C411  1    1.072752   -0.311433    0.061902    11.00000    0.02373    0.02843 =
         0.02653    0.01478    0.00385    0.00413
C412  1    1.104041   -0.209526    0.123141    11.00000    0.03702    0.02721 =
         0.03407    0.01427    0.00347    0.00639
AFIX  43
H412  2    1.159796   -0.182070    0.183101    11.00000   -1.20000
AFIX   0
C413  1    1.054263   -0.148201    0.096990    11.00000    0.04698    0.02732 =
         0.04969    0.01726    0.01175    0.01246
AFIX  43
H413  2    1.076299   -0.078056    0.138564    11.00000   -1.20000
AFIX   0
C414  1    0.972344   -0.188053    0.010548    11.00000    0.03106    0.03774 =
         0.05858    0.03260    0.00801    0.01194
AFIX  43
H414  2    0.938069   -0.145263   -0.007067    11.00000   -1.20000
AFIX   0
C415  1    0.940175   -0.289277   -0.050096    11.00000    0.02778    0.03409 =
         0.03951    0.02133    0.00110    0.00355
AFIX  43
H415  2    0.883657   -0.316260   -0.109463    11.00000   -1.20000
AFIX   0
C416  1    0.989312   -0.351680   -0.025336    11.00000    0.02777    0.03186 =
         0.03034    0.01534    0.00171    0.00421
AFIX  43
H416  2    0.966759   -0.421771   -0.067217    11.00000   -1.20000
AFIX   0
C421  1    1.235506   -0.319374    0.212275    11.00000    0.03211    0.02684 =
         0.01803    0.01046    0.00703    0.01123
C422  1    1.221996   -0.308176    0.297968    11.00000    0.03671    0.03303 =
         0.02634    0.01573    0.00650    0.00872
AFIX  43
H422  2    1.157802   -0.343011    0.297655    11.00000   -1.20000
AFIX   0
C423  1    1.303591   -0.244901    0.386300    11.00000    0.04533    0.04122 =
         0.02513    0.01736    0.00878    0.01973
AFIX  43
H423  2    1.294508   -0.235600    0.446046    11.00000   -1.20000
AFIX   0
C424  1    1.397812   -0.196066    0.385139    11.00000    0.04347    0.03801 =
         0.02388    0.01298   -0.00022    0.01433
AFIX  43
H424  2    1.453562   -0.154429    0.444568    11.00000   -1.20000
AFIX   0
C425  1    1.411406   -0.207162    0.299377    11.00000    0.03107    0.03497 =
         0.02674    0.00909    0.00175    0.00902
AFIX  43
H425  2    1.475911   -0.173076    0.299599    11.00000   -1.20000
AFIX   0
C426  1    1.330476   -0.268344    0.212648    11.00000    0.03202    0.02772 =
         0.01826    0.00753    0.00448    0.01016
AFIX  43
H426  2    1.339276   -0.275796    0.153201    11.00000   -1.20000
AFIX   0
C431  1    1.196385   -0.452948    0.015145    11.00000    0.03173    0.02239 =
         0.02031    0.00883    0.00957    0.00185
C432  1    1.254176   -0.513721    0.036019    11.00000    0.03672    0.04367 =
         0.02408    0.01591    0.00859    0.01421
AFIX  43
H432  2    1.253191   -0.528853    0.088642    11.00000   -1.20000
AFIX   0
C433  1    1.313526   -0.552373   -0.020408    11.00000    0.03454    0.03566 =
         0.03534    0.01248    0.01003    0.01330
AFIX  43
H433  2    1.353620   -0.592884   -0.005812    11.00000   -1.20000
AFIX   0
C434  1    1.313025   -0.531138   -0.096477    11.00000    0.02640    0.03338 =
         0.03394    0.00412    0.01312   -0.00162
AFIX  43
H434  2    1.352547   -0.557941   -0.135282    11.00000   -1.20000
AFIX   0
C435  1    1.256073   -0.471268   -0.118399    11.00000    0.04624    0.02807 =
         0.02527    0.00625    0.01626   -0.00515
AFIX  43
H435  2    1.256398   -0.457934   -0.172115    11.00000   -1.20000
AFIX   0
C436  1    1.198628   -0.430791   -0.062121    11.00000    0.02993    0.02798 =
         0.02150    0.01263    0.00383    0.00156
AFIX  43
H436  2    1.161046   -0.388272   -0.076019    11.00000   -1.20000
AFIX   0
C441  1    1.035544   -0.483273    0.102869    11.00000    0.03026    0.02533 =
         0.02150    0.01227    0.00639    0.00644
C442  1    0.964897   -0.449538    0.145108    11.00000    0.04748    0.02706 =
         0.04251    0.01562    0.02234    0.00378
AFIX  43
H442  2    0.968866   -0.380387    0.168759    11.00000   -1.20000
AFIX   0
C443  1    0.889136   -0.514591    0.153323    11.00000    0.04822    0.04733 =
         0.04360    0.02244    0.02574    0.01036
AFIX  43
H443  2    0.841674   -0.490309    0.183141    11.00000   -1.20000
AFIX   0
C444  1    0.882199   -0.616299    0.117753    11.00000    0.03819    0.04317 =
         0.03157    0.02032    0.00178   -0.01139
AFIX  43
H444  2    0.829314   -0.661599    0.122544    11.00000   -1.20000
AFIX   0
C445  1    0.951784   -0.651269    0.075700    11.00000    0.04231    0.02791 =
         0.03538    0.01480    0.00044   -0.00169
AFIX  43
H445  2    0.946492   -0.720753    0.050989    11.00000   -1.20000
AFIX   0
C446  1    1.030200   -0.584704    0.069307    11.00000    0.02862    0.02630 =
         0.03090    0.00804   -0.00003   -0.00025
AFIX  43
H446  2    1.079680   -0.608372    0.042231    11.00000   -1.20000
AFIX   0

N1A   3    2.000266    0.117422    0.423870    11.00000    0.04472    0.09201 =
         0.09681    0.03277    0.00225    0.00849
C1A   1    1.855049   -0.032956    0.287315    11.00000    0.06649    0.05376 =
         0.07751    0.03786    0.00980    0.00635
AFIX 137
H1AA  2    1.844047   -0.087575    0.306307    11.00000   -1.50000
H1AB  2    1.873342   -0.055609    0.228533    11.00000   -1.50000
H1AC  2    1.791070   -0.013916    0.274690    11.00000   -1.50000
AFIX   0
C2A   1    1.935975    0.050178    0.362143    11.00000    0.04204    0.06186 =
         0.06967    0.03769    0.00590    0.01245

N2B   3    1.899420   -0.296399   -0.349721    11.00000    0.08097    0.09787 =
         0.10136    0.01983    0.04705    0.02383
C3B   1    1.998830   -0.120579   -0.209784    11.00000    0.04525    0.05711 =
         0.11579    0.03609    0.04018    0.01974
AFIX 137
H3BA  2    1.956300   -0.074988   -0.207934    11.00000   -1.50000
H3BB  2    2.063508   -0.093703   -0.218061    11.00000   -1.50000
H3BC  2    2.015371   -0.126615   -0.148994    11.00000   -1.50000
AFIX   0
C4B   1    1.941935   -0.218269   -0.289730    11.00000    0.04451    0.08229 =
         0.06637    0.03844    0.02936    0.02709

N3C   3    1.033621   -0.184192    0.325392    11.00000    0.06863    0.08133 =
         0.09288    0.00240    0.00802    0.00903
C5C   1    1.162980   -0.029758    0.479471    11.00000    0.07879    0.08342 =
         0.06080    0.04537   -0.00239    0.01362
AFIX 137
H5CA  2    1.148076   -0.027663    0.537180    11.00000   -1.50000
H5CB  2    1.156123    0.030923    0.472576    11.00000   -1.50000
H5CC  2    1.234095   -0.032926    0.486108    11.00000   -1.50000
AFIX   0
C6C   1    1.089097   -0.118993    0.393467    11.00000    0.03984    0.05769 =
         0.07004    0.02708    0.01542    0.01520

N4D   3    1.147449    0.256825    0.116471    11.00000    0.07167    0.09094 =
         0.09616    0.01272    0.03888    0.02522
C7D   1    1.049492    0.071352    0.030837    11.00000    0.08636    0.08378 =
         0.12099    0.04118    0.04388    0.02932
AFIX 137
H7DA  2    1.095662    0.032581    0.009300    11.00000   -1.50000
H7DB  2    0.990929    0.058962   -0.025560    11.00000   -1.50000
H7DC  2    1.023097    0.050648    0.074354    11.00000   -1.50000
AFIX   0
C8D   1    1.104837    0.173897    0.079947    11.00000    0.03564    0.05131 =
         0.06053    0.00210    0.02114    0.00597
HKLF 4


REM  exp_2240_1 in P1 #1
REM wR2 = 0.0518, GooF = S = 1.016, Restrained GooF = 1.032 for all data
REM R1 = 0.0321 for 47155 Fo > 4sig(Fo) and 0.0419 for all 54553 data
REM 1969 parameters refined using 841 restraints

END

WGHT      0.0157      0.0000

REM Highest difference peak  1.139,  deepest hole -1.093,  1-sigma level  0.156
Q1    1   1.5832  0.2193  0.1791  11.00000  0.05    1.07
Q2    1   1.5100 -0.2115 -0.3483  11.00000  0.05    0.92
Q3    1   1.4396 -0.2678 -0.4061  11.00000  0.05    0.85
Q4    1   1.7234  0.0702 -0.1806  11.00000  0.05    0.80
Q5    1   1.4425 -0.3231 -0.1972  11.00000  0.05    0.79
;
_shelx_res_checksum              80796
_olex2_submission_special_instructions 'No special instructions were received'
_oxdiff_exptl_absorpt_empirical_details 
;
Empirical correction (ABSPACK) includes:
- Absorption correction using spherical harmonics
- Frame scaling
- B-factor correction
;
_oxdiff_exptl_absorpt_empirical_full_max 1.904
_oxdiff_exptl_absorpt_empirical_full_min 0.769
loop_
_twin_individual_id
_twin_individual_mass_fraction_refined
1 0.749(4)
2 0.251(4)

####################################################################### 
# 
# This file contains crystal structure data downloaded from the 
# Cambridge Structural Database (CSD) hosted by the Cambridge 
# Crystallographic Data Centre (CCDC).
# 
# Full information about CCDC data access policies and citation 
# guidelines are available at http://www.ccdc.cam.ac.uk/access/V1 
# 
# Audit and citation data items may have been added by the CCDC. 
# Please retain this information to preserve the provenance of 
# this file and to allow appropriate attribution of the data. 
# 
#######################################################################

data_III-Si
_database_code_depnum_ccdc_archive 'CCDC 2440307'
loop_
_audit_author_name
_audit_author_address
'Kentaro Yonesato'
;The University of Tokyo
Japan
;
_audit_update_record             
;
2025-04-02 deposited with the CCDC.	2025-06-16 downloaded from the CCDC.
;
_audit_creation_date             2024-11-25
_audit_creation_method           
;
Olex2 1.5
(compiled 2024.02.16 svn.r378c4104 for OlexSys, GUI svn.r6928)
;
_shelx_SHELXL_version_number     2018/3
_chemical_name_common            ?
_chemical_name_systematic        ?
_chemical_formula_moiety         '1(O28 Se12 Si W12), 4(C24 H20 P), 2(C2 H3 N)'
_chemical_formula_sum            'C100 H86 N2 O28 P4 Se12 Si W12'
_chemical_formula_weight         5069.39
_chemical_absolute_configuration ?
_chemical_melting_point          ?
_chemical_oxdiff_formula         C64H144N4SiW12O28Se12
loop_
_atom_type_symbol
_atom_type_description
_atom_type_scat_dispersion_real
_atom_type_scat_dispersion_imag
_atom_type_scat_source
C C -0.0001 0.0005 'International Tables Vol C Tables 4.2.6.8 and 6.1.1.4'
H H 0.0000 0.0000 'International Tables Vol C Tables 4.2.6.8 and 6.1.1.4'
N N 0.0004 0.0010 'International Tables Vol C Tables 4.2.6.8 and 6.1.1.4'
P P 0.0348 0.0309 'International Tables Vol C Tables 4.2.6.8 and 6.1.1.4'
Si Si 0.0268 0.0228 'International Tables Vol C Tables 4.2.6.8 and 6.1.1.4'
W W -0.4876 2.7771 'International Tables Vol C Tables 4.2.6.8 and 6.1.1.4'
O O 0.0017 0.0018 'International Tables Vol C Tables 4.2.6.8 and 6.1.1.4'
Se Se 0.2898 0.8640 'International Tables Vol C Tables 4.2.6.8 and 6.1.1.4'

_shelx_space_group_comment       
;
The symmetry employed for this shelxl refinement is uniquely defined
by the following loop, which should always be used as a source of
symmetry information in preference to the above space-group names.
They are only intended as comments.
;
_space_group_crystal_system      triclinic
_space_group_IT_number           1
_space_group_name_H-M_alt        'P 1'
_space_group_name_Hall           'P 1'
loop_
_space_group_symop_operation_xyz
'x, y, z'

_cell_length_a                   13.76778(10)
_cell_length_b                   14.64503(10)
_cell_length_c                   17.18784(13)
_cell_angle_alpha                68.0094(7)
_cell_angle_beta                 68.5531(7)
_cell_angle_gamma                89.6202(6)
_cell_volume                     2956.65(4)
_cell_formula_units_Z            1
_cell_measurement_reflns_used    67479
_cell_measurement_temperature    100(2)
_cell_measurement_theta_max      21.7130
_cell_measurement_theta_min      0.9210
_shelx_estimated_absorpt_T_max   0.982
_shelx_estimated_absorpt_T_min   0.756
_exptl_absorpt_coefficient_mu    3.703
_exptl_absorpt_correction_T_max  1.00000
_exptl_absorpt_correction_T_min  0.75428
_exptl_absorpt_correction_type   multi-scan
_exptl_absorpt_process_details   
;
CrysAlisPro 1.171.43.90 (Rigaku Oxford Diffraction, 2023)
Empirical absorption correction using spherical harmonics,
implemented in SCALE3 ABSPACK scaling algorithm.
;
_exptl_absorpt_special_details   ?
_exptl_crystal_colour            orange
_exptl_crystal_colour_primary    orange
_exptl_crystal_density_diffrn    2.847
_exptl_crystal_density_meas      ?
_exptl_crystal_density_method    'Not measured'
_exptl_crystal_description       plate
_exptl_crystal_F_000             2294
_exptl_crystal_size_max          0.08
_exptl_crystal_size_mid          0.05
_exptl_crystal_size_min          0.005
_exptl_transmission_factor_max   ?
_exptl_transmission_factor_min   ?
_diffrn_reflns_av_R_equivalents  0.0279
_diffrn_reflns_av_unetI/netI     0.0278
_diffrn_reflns_Laue_measured_fraction_full 1.000
_diffrn_reflns_Laue_measured_fraction_max 0.809
_diffrn_reflns_limit_h_max       24
_diffrn_reflns_limit_h_min       -24
_diffrn_reflns_limit_k_max       25
_diffrn_reflns_limit_k_min       -25
_diffrn_reflns_limit_l_max       29
_diffrn_reflns_limit_l_min       -30
_diffrn_reflns_number            155649
_diffrn_reflns_point_group_measured_fraction_full 0.984
_diffrn_reflns_point_group_measured_fraction_max 0.755
_diffrn_reflns_theta_full        14.347
_diffrn_reflns_theta_max         21.855
_diffrn_reflns_theta_min         0.807
_diffrn_ambient_temperature      100(2)
_diffrn_detector                 
'PILATUS3 X CdTe 1M Hybrid Pixel Array Detector'
_diffrn_detector_area_resol_mean 5.8140
_diffrn_measured_fraction_theta_full 1.000
_diffrn_measured_fraction_theta_max 0.809
_diffrn_measurement_details      
;
List of Runs (angles in degrees, time in seconds):

  # Type    Start    End  Width  t~exp~   \w     \q     \k     \f   Frames
#--------------------------------------------------------------------------
  1  \w      0.00 180.00   0.50    1.00    --    0.00  45.00   0.00  360
  2  \w      0.00 180.00   0.50    1.00    --    0.00  45.00 -90.00  360
  3  \w      0.00 180.00   0.50    1.00    --    0.00  45.00-180.00  360
  4  \w      0.00 180.00   0.50    1.00    --    0.00  45.00-270.00  360
;
_diffrn_measurement_device       'SPring-8 BL02B1'
_diffrn_measurement_device_type  
'esperanto-CrysAlisPro-abstract goniometer imported esperanto images'
_diffrn_measurement_method       '\w scans'
_diffrn_orient_matrix_type       
'CrysAlisPro convention (1999,Acta A55,543-557)'
_diffrn_orient_matrix_UB_11      0.0254840000
_diffrn_orient_matrix_UB_12      0.0150024000
_diffrn_orient_matrix_UB_13      -0.0242459000
_diffrn_orient_matrix_UB_21      0.0181559000
_diffrn_orient_matrix_UB_22      0.0008256000
_diffrn_orient_matrix_UB_23      0.0143285000
_diffrn_orient_matrix_UB_31      0.0091586000
_diffrn_orient_matrix_UB_32      -0.0268476000
_diffrn_orient_matrix_UB_33      -0.0002072000
_diffrn_radiation_monochromator  synchrotron
_diffrn_radiation_probe          x-ray
_diffrn_radiation_type           synchrotron
_diffrn_radiation_wavelength     0.413
_diffrn_source                   synchrotron
_reflns_Friedel_coverage         0.866
_reflns_Friedel_fraction_full    0.968
_reflns_Friedel_fraction_max     0.701
_reflns_number_gt                51551
_reflns_number_total             54759
_reflns_special_details          
;
 Reflections were merged by SHELXL according to the crystal
 class for the calculation of statistics and refinement.
 
 _reflns_Friedel_fraction is defined as the number of unique
 Friedel pairs measured divided by the number that would be
 possible theoretically, ignoring centric projections and
 systematic absences. Completness statistics refer to single and
 composite reflections containing twin component 1 only.
;
_reflns_threshold_expression     'I > 2\s(I)'
_computing_cell_refinement       'CrysAlisPro 1.171.43.90 (Rigaku OD, 2023)'
_computing_data_collection       'RAPID AUTO'
_computing_data_reduction        'CrysAlisPro 1.171.43.90 (Rigaku OD, 2023)'
_computing_molecular_graphics    'Olex2 1.5 (Dolomanov et al., 2009)'
_computing_publication_material  'Olex2 1.5 (Dolomanov et al., 2009)'
_computing_structure_refinement  'SHELXL 2018/3 (Sheldrick, 2015)'
_computing_structure_solution    'SHELXT 2018/2 (Sheldrick, 2015)'
_refine_diff_density_max         1.836
_refine_diff_density_min         -1.260
_refine_diff_density_rms         0.141
_refine_ls_abs_structure_details 
;
 Refined as an inversion twin.
;
_refine_ls_abs_structure_Flack   0.385(12)
_refine_ls_extinction_coef       .
_refine_ls_extinction_method     none
_refine_ls_goodness_of_fit_ref   1.041
_refine_ls_hydrogen_treatment    constr
_refine_ls_matrix_type           full
_refine_ls_number_parameters     1913
_refine_ls_number_reflns         54759
_refine_ls_number_restraints     33
_refine_ls_R_factor_all          0.0234
_refine_ls_R_factor_gt           0.0217
_refine_ls_restrained_S_all      1.042
_refine_ls_shift/su_max          0.004
_refine_ls_shift/su_mean         0.000
_refine_ls_structure_factor_coef Fsqd
_refine_ls_weighting_details     
'w=1/[\s^2^(Fo^2^)+(0.0327P)^2^] where P=(Fo^2^+2Fc^2^)/3'
_refine_ls_weighting_scheme      calc
_refine_ls_wR_factor_gt          0.0568
_refine_ls_wR_factor_ref         0.0574
_refine_special_details          
;
 Refined as a 2-component inversion twin.
;

_atom_sites_solution_hydrogens   geom
_atom_sites_solution_primary     dual
_atom_sites_solution_secondary   ?
loop_
_atom_site_label
_atom_site_type_symbol
_atom_site_fract_x
_atom_site_fract_y
_atom_site_fract_z
_atom_site_U_iso_or_equiv
_atom_site_adp_type
_atom_site_occupancy
_atom_site_site_symmetry_order
_atom_site_calc_flag
_atom_site_refinement_flags_posn
_atom_site_refinement_flags_adp
_atom_site_refinement_flags_occupancy
_atom_site_disorder_assembly
_atom_site_disorder_group
W1 W 0.18049(9) 0.17608(14) 0.29806(9) 0.01181(13) Uani 0.622(2) 1 d . . P A 1
W2 W 0.04761(14) -0.04506(13) 0.51487(10) 0.01210(16) Uani 0.622(2) 1 d . . P A
1
W3 W -0.1065(2) 0.0894(2) 0.3807(2) 0.0128(2) Uani 0.622(2) 1 d . . P A 1
W4 W 0.11336(9) 0.40400(9) 0.28568(8) 0.01318(13) Uani 0.622(2) 1 d . . P A 1
W5 W 0.26154(13) 0.29425(12) 0.40481(8) 0.01455(15) Uani 0.622(2) 1 d . . P A 1
W6 W 0.14348(16) 0.06648(12) 0.61690(13) 0.01363(17) Uani 0.622(2) 1 d . . P A
1
W7 W -0.11689(9) -0.01884(9) 0.70435(9) 0.01342(14) Uani 0.622(2) 1 d . . P A 1
W8 W -0.27821(12) 0.10180(12) 0.57386(7) 0.01436(15) Uani 0.622(2) 1 d . . P A
1
W9 W -0.17241(14) 0.31070(10) 0.38065(12) 0.01418(16) Uani 0.622(2) 1 d . . P A
1
W10 W -0.06601(17) 0.43313(19) 0.49324(15) 0.01315(19) Uani 0.622(2) 1 d . . P
A 1
W11 W 0.07704(12) 0.30906(10) 0.61496(11) 0.0159(3) Uani 0.622(2) 1 d . . P A 1
W12 W -0.18828(13) 0.23119(9) 0.68887(10) 0.01195(13) Uani 0.622(2) 1 d . . P A
1
W21 W -0.2008(2) 0.21450(15) 0.69790(18) 0.0132(2) Uani 0.378(2) 1 d . . P A 2
W22 W -0.0726(3) 0.4376(3) 0.4831(3) 0.0152(4) Uani 0.378(2) 1 d . . P A 2
W23 W 0.07653(18) 0.30707(18) 0.61664(19) 0.0167(5) Uani 0.378(2) 1 d . . P A 2
W24 W -0.13669(15) -0.00841(15) 0.70904(16) 0.0155(3) Uani 0.378(2) 1 d . . P A
2
W25 W -0.2868(2) 0.1011(2) 0.59193(13) 0.0152(3) Uani 0.378(2) 1 d . . P A 2
W26 W -0.1654(2) 0.32903(17) 0.3788(2) 0.0163(3) Uani 0.378(2) 1 d . . P A 2
W27 W 0.09369(15) 0.41275(16) 0.29443(14) 0.0157(3) Uani 0.378(2) 1 d . . P A 2
W28 W 0.2576(2) 0.2924(2) 0.42262(13) 0.0161(3) Uani 0.378(2) 1 d . . P A 2
W29 W 0.1487(3) 0.0832(2) 0.6172(2) 0.0163(3) Uani 0.378(2) 1 d . . P A 2
W30 W 0.0446(3) -0.0360(2) 0.50177(17) 0.0144(3) Uani 0.378(2) 1 d . . P A 2
W31 W -0.0957(4) 0.0838(4) 0.3821(4) 0.0141(4) Uani 0.378(2) 1 d . . P A 2
W32 W 0.16212(15) 0.1681(3) 0.30892(17) 0.0138(3) Uani 0.378(2) 1 d . . P A 2
Se1 Se 0.27611(9) 0.12931(10) 0.18495(7) 0.01729(18) Uani 0.622(2) 1 d . . P A
1
Se2 Se 0.08662(8) -0.18449(7) 0.48937(9) 0.01983(19) Uani 0.622(2) 1 d . . P A
1
Se3 Se -0.13328(8) 0.00241(7) 0.30327(6) 0.0200(2) Uani 0.622(2) 1 d . . P A 1
Se4 Se 0.15744(13) 0.55079(8) 0.16178(8) 0.0221(2) Uani 0.622(2) 1 d . . P A 1
Se5 Se 0.43337(9) 0.33980(10) 0.37620(10) 0.0227(2) Uani 0.622(2) 1 d . . P A 1
Se6 Se 0.25973(9) 0.02186(11) 0.68580(7) 0.02059(19) Uani 0.622(2) 1 d . . P A
1
Se7 Se -0.21812(12) -0.14390(9) 0.84013(8) 0.0215(2) Uani 0.622(2) 1 d . . P A
1
Se8 Se -0.45323(9) 0.03666(10) 0.65494(10) 0.0233(2) Uani 0.622(2) 1 d . . P A
1
Se9 Se -0.25221(10) 0.41223(11) 0.29384(8) 0.0219(2) Uani 0.622(2) 1 d . . P A
1
Se10 Se -0.09871(9) 0.59180(7) 0.46636(10) 0.0219(2) Uani 0.622(2) 1 d . . P A
1
Se11 Se 0.15633(9) 0.36403(7) 0.68698(6) 0.0194(2) Uani 0.622(2) 1 d . . P A 1
Se12 Se -0.31873(9) 0.22633(11) 0.81940(7) 0.01957(19) Uani 0.622(2) 1 d . . P
A 1
Se21 Se -0.29818(15) 0.26657(16) 0.81129(11) 0.0194(3) Uani 0.378(2) 1 d . . P
A 2
Se22 Se -0.10910(14) 0.57945(12) 0.50709(16) 0.0206(3) Uani 0.378(2) 1 d . . P
A 2
Se23 Se 0.11003(15) 0.39126(12) 0.69416(10) 0.0210(3) Uani 0.378(2) 1 d . . P A
2
Se24 Se -0.1793(2) -0.15716(16) 0.83378(16) 0.0256(4) Uani 0.378(2) 1 d . . P A
2
Se25 Se -0.45624(14) 0.05561(17) 0.61999(18) 0.0247(4) Uani 0.378(2) 1 d . . P
A 2
Se26 Se -0.28222(16) 0.37328(19) 0.31068(13) 0.0226(3) Uani 0.378(2) 1 d . . P
A 2
Se27 Se 0.1975(2) 0.53787(16) 0.15617(14) 0.0255(4) Uani 0.378(2) 1 d . . P A 2
Se28 Se 0.43051(16) 0.35718(17) 0.34269(19) 0.0255(4) Uani 0.378(2) 1 d . . P A
2
Se29 Se 0.22988(17) -0.01783(18) 0.70197(13) 0.0239(3) Uani 0.378(2) 1 d . . P
A 2
Se30 Se 0.07545(14) -0.19716(12) 0.53038(17) 0.0233(3) Uani 0.378(2) 1 d . . P
A 2
Se31 Se -0.17990(15) 0.03102(13) 0.31003(11) 0.0210(3) Uani 0.378(2) 1 d . . P
A 2
Se32 Se 0.29606(15) 0.16966(18) 0.17712(12) 0.0224(3) Uani 0.378(2) 1 d . . P A
2
Si1A Si -0.0098(11) 0.1994(9) 0.4956(8) 0.0103(13) Uani 0.622(2) 1 d . . P A 1
O1A O 0.0969(4) 0.2484(4) 0.4048(4) 0.0123(9) Uani 0.622(2) 1 d . . P A 1
O2A O 0.0094(4) 0.0885(4) 0.5603(4) 0.0137(9) Uani 0.622(2) 1 d . . P A 1
O3A O -0.1057(4) 0.1798(4) 0.4677(4) 0.0147(10) Uani 0.622(2) 1 d . . P A 1
O4A O -0.0377(4) 0.2670(4) 0.5529(4) 0.0140(9) Uani 0.622(2) 1 d . . P A 1
O5A O 0.1456(6) 0.0586(5) 0.4049(4) 0.0152(11) Uani 0.622(2) 1 d . . P A 1
O6A O -0.0532(6) -0.0045(5) 0.4640(5) 0.0176(12) Uani 0.622(2) 1 d . . P A 1
O7A O 0.0369(5) 0.1485(5) 0.3119(4) 0.0130(10) Uani 0.622(2) 1 d . . P A 1
O8A O 0.1718(5) 0.3137(4) 0.2300(4) 0.0150(10) Uani 0.622(2) 1 d . . P A 1
O9A O 0.2864(5) 0.2249(4) 0.3240(4) 0.0164(10) Uani 0.622(2) 1 d . . P A 1
O10A O 0.1445(5) -0.0325(5) 0.5703(4) 0.0154(10) Uani 0.622(2) 1 d . . P A 1
O11A O -0.0594(5) -0.0978(5) 0.6337(4) 0.0156(10) Uani 0.622(2) 1 d . . P A 1
O12A O -0.2412(5) 0.0473(5) 0.4845(4) 0.0163(10) Uani 0.622(2) 1 d . . P A 1
O13A O -0.1519(5) 0.2104(4) 0.3298(4) 0.0161(10) Uani 0.622(2) 1 d . . P A 1
O14A O 0.2385(5) 0.4040(4) 0.3147(5) 0.0165(10) Uani 0.622(2) 1 d . . P A 1
O15A O 0.2292(5) 0.1626(5) 0.5014(4) 0.0158(10) Uani 0.622(2) 1 d . . P A 1
O16A O 0.0124(5) -0.0109(5) 0.7179(4) 0.0164(10) Uani 0.622(2) 1 d . . P A 1
O17A O -0.2111(5) 0.0133(5) 0.6399(5) 0.0149(10) Uani 0.622(2) 1 d . . P A 1
O18A O -0.2887(5) 0.2239(5) 0.4819(4) 0.0174(10) Uani 0.622(2) 1 d . . P A 1
O19A O -0.0226(5) 0.3575(5) 0.3048(4) 0.0172(10) Uani 0.622(2) 1 d . . P A 1
O20A O 0.0467(5) 0.4439(5) 0.3861(4) 0.0172(10) Uani 0.622(2) 1 d . . P A 1
O21A O 0.1842(5) 0.3354(5) 0.4980(4) 0.0152(10) Uani 0.622(2) 1 d . . P A 1
O22A O 0.0952(5) 0.1774(4) 0.6477(4) 0.0162(10) Uani 0.622(2) 1 d . . P A 1
O23A O -0.1479(5) 0.0980(4) 0.7245(5) 0.0163(10) Uani 0.622(2) 1 d . . P A 1
O24A O -0.2605(5) 0.1880(5) 0.6327(4) 0.0155(10) Uani 0.622(2) 1 d . . P A 1
O25A O -0.1530(5) 0.3812(5) 0.4468(4) 0.0167(10) Uani 0.622(2) 1 d . . P A 1
O26A O 0.0259(5) 0.4290(5) 0.5535(4) 0.0147(10) Uani 0.622(2) 1 d . . P A 1
O27A O -0.0676(5) 0.2706(5) 0.7065(4) 0.0136(10) Uani 0.622(2) 1 d . . P A 1
O28A O -0.1788(5) 0.3646(5) 0.6118(4) 0.0156(10) Uani 0.622(2) 1 d . . P A 1
Si1B Si -0.0136(18) 0.1934(15) 0.5016(14) 0.014(2) Uani 0.378(2) 1 d . . P A 2
O1B O -0.1207(8) 0.1460(8) 0.5911(6) 0.0166(17) Uani 0.378(2) 1 d . . P A 2
O2B O -0.0308(8) 0.3056(7) 0.4360(6) 0.0134(15) Uani 0.378(2) 1 d . . P A 2
O3B O 0.0837(8) 0.2135(7) 0.5286(6) 0.0138(15) Uani 0.378(2) 1 d . . P A 2
O4B O 0.0156(7) 0.1288(8) 0.4436(7) 0.0165(17) Uani 0.378(2) 1 d . . P A 2
O5B O -0.1700(8) 0.3362(8) 0.5929(8) 0.0160(18) Uani 0.378(2) 1 d . . P A 2
O6B O 0.0313(8) 0.4010(8) 0.5327(7) 0.0141(16) Uani 0.378(2) 1 d . . P A 2
O7B O -0.0591(9) 0.2448(9) 0.6854(7) 0.0177(19) Uani 0.378(2) 1 d . . P A 2
O8B O -0.1957(9) 0.0790(7) 0.7652(7) 0.0157(16) Uani 0.378(2) 1 d . . P A 2
O9B O -0.3097(8) 0.1705(8) 0.6733(7) 0.0153(16) Uani 0.378(2) 1 d . . P A 2
O10B O -0.1666(9) 0.4259(9) 0.4272(7) 0.0171(17) Uani 0.378(2) 1 d . . P A 2
O11B O 0.0377(9) 0.4927(8) 0.3629(7) 0.0173(18) Uani 0.378(2) 1 d . . P A 2
O12B O 0.2178(9) 0.3455(8) 0.5123(8) 0.0167(17) Uani 0.378(2) 1 d . . P A 2
O13B O 0.1309(9) 0.1849(8) 0.6664(7) 0.0171(17) Uani 0.378(2) 1 d . . P A 2
O14B O -0.2591(9) -0.0070(8) 0.6799(7) 0.0175(17) Uani 0.378(2) 1 d . . P A 2
O15B O -0.2486(8) 0.2356(8) 0.4929(7) 0.0149(17) Uani 0.378(2) 1 d . . P A 2
O16B O -0.0333(8) 0.4058(9) 0.2798(7) 0.0170(17) Uani 0.378(2) 1 d . . P A 2
O17B O 0.1907(10) 0.3828(8) 0.3559(7) 0.0192(19) Uani 0.378(2) 1 d . . P A 2
O18B O 0.2671(9) 0.1690(8) 0.5157(8) 0.0185(18) Uani 0.378(2) 1 d . . P A 2
O19B O -0.0006(8) 0.0353(8) 0.6925(7) 0.0160(16) Uani 0.378(2) 1 d . . P A 2
O20B O -0.0700(9) -0.0494(7) 0.6104(7) 0.0173(17) Uani 0.378(2) 1 d . . P A 2
O21B O -0.2061(9) 0.0599(7) 0.4980(7) 0.0155(16) Uani 0.378(2) 1 d . . P A 2
O22B O -0.1158(8) 0.2192(8) 0.3470(7) 0.0159(17) Uani 0.378(2) 1 d . . P A 2
O23B O 0.1255(8) 0.2963(8) 0.2732(7) 0.0163(17) Uani 0.378(2) 1 d . . P A 2
O24B O 0.2358(8) 0.2084(8) 0.3651(7) 0.0176(17) Uani 0.378(2) 1 d . . P A 2
O25B O 0.1276(8) 0.0124(9) 0.5511(7) 0.0185(18) Uani 0.378(2) 1 d . . P A 2
O26B O -0.0500(8) -0.0321(9) 0.4452(8) 0.0171(19) Uani 0.378(2) 1 d . . P A 2
O27B O 0.0421(9) 0.1249(8) 0.2909(8) 0.0157(18) Uani 0.378(2) 1 d . . P A 2
O28B O 0.1553(8) 0.0308(9) 0.3854(7) 0.0155(17) Uani 0.378(2) 1 d . . P A 2
P1 P -0.14317(14) 0.43041(13) 1.00194(12) 0.0271(3) Uani 1 1 d . . . . .
C111 C -0.2650(6) 0.3442(5) 1.0697(5) 0.0297(12) Uani 1 1 d . . . . .
C112 C -0.3479(7) 0.3568(8) 1.0436(6) 0.057(3) Uani 1 1 d . . . . .
H112 H -0.340514 0.405982 0.985965 0.069 Uiso 1 1 calc R U . . .
C113 C -0.4445(9) 0.2952(10) 1.1039(8) 0.075(3) Uani 1 1 d . U . . .
H113 H -0.500865 0.300295 1.083771 0.090 Uiso 1 1 calc R U . . .
C114 C -0.4617(6) 0.2297(6) 1.1881(6) 0.0408(16) Uani 1 1 d . . . . .
H114 H -0.530828 0.196611 1.229886 0.049 Uiso 1 1 calc R U . . .
C115 C -0.3755(7) 0.2110(6) 1.2134(5) 0.0395(16) Uani 1 1 d . . . . .
H115 H -0.383589 0.158896 1.269746 0.047 Uiso 1 1 calc R U . . .
C116 C -0.2778(6) 0.2695(6) 1.1550(5) 0.0398(16) Uani 1 1 d . . . . .
H116 H -0.219517 0.259075 1.172709 0.048 Uiso 1 1 calc R U . . .
C121 C -0.1494(6) 0.5238(5) 1.0475(5) 0.0344(14) Uani 1 1 d . . . . .
C122 C -0.0737(8) 0.5505(8) 1.0715(7) 0.051(2) Uani 1 1 d . . . . .
H122 H -0.013337 0.517589 1.066278 0.062 Uiso 1 1 calc R U . . .
C123 C -0.0838(12) 0.6231(11) 1.1027(10) 0.076(4) Uani 1 1 d . . . . .
H123 H -0.029892 0.640296 1.119058 0.091 Uiso 1 1 calc R U . . .
C124 C -0.1677(11) 0.6728(10) 1.1116(8) 0.069(3) Uani 1 1 d . . . . .
H124 H -0.171264 0.724864 1.132349 0.082 Uiso 1 1 calc R U . . .
C125 C -0.2500(10) 0.6466(8) 1.0897(8) 0.057(2) Uani 1 1 d . . . . .
H125 H -0.311231 0.678300 1.097672 0.069 Uiso 1 1 calc R U . . .
C126 C -0.2377(9) 0.5725(7) 1.0560(7) 0.051(2) Uani 1 1 d . . . . .
H126 H -0.290330 0.554847 1.038571 0.061 Uiso 1 1 calc R U . . .
C131 C -0.0317(6) 0.3681(5) 1.0059(4) 0.0278(11) Uani 1 1 d . . . . .
C132 C -0.0176(6) 0.3231(7) 1.0881(5) 0.0409(17) Uani 1 1 d . . . . .
H132 H -0.064383 0.329187 1.141876 0.049 Uiso 1 1 calc R U . . .
C133 C 0.0665(7) 0.2691(7) 1.0897(6) 0.0447(19) Uani 1 1 d . . . . .
H133 H 0.075963 0.237560 1.145287 0.054 Uiso 1 1 calc R U . . .
C134 C 0.1331(7) 0.2614(7) 1.0148(6) 0.0434(19) Uani 1 1 d . . . . .
H134 H 0.191123 0.226185 1.016211 0.052 Uiso 1 1 calc R U . . .
C135 C 0.1172(7) 0.3059(6) 0.9330(6) 0.0421(17) Uani 1 1 d . . . . .
H135 H 0.164018 0.298511 0.879936 0.051 Uiso 1 1 calc R U . . .
C136 C 0.0381(6) 0.3582(6) 0.9278(5) 0.0311(12) Uani 1 1 d . . . . .
H136 H 0.029475 0.388118 0.871685 0.037 Uiso 1 1 calc R U . . .
C141 C -0.1340(5) 0.4919(5) 0.8871(5) 0.0280(11) Uani 1 1 d . . . . .
C142 C -0.1415(7) 0.4364(6) 0.8378(5) 0.0363(15) Uani 1 1 d . . . . .
H142 H -0.152628 0.365669 0.865758 0.044 Uiso 1 1 calc R U . . .
C143 C -0.1328(7) 0.4839(6) 0.7494(5) 0.0392(16) Uani 1 1 d . . . . .
H143 H -0.138718 0.445721 0.716735 0.047 Uiso 1 1 calc R U . . .
C144 C -0.1152(7) 0.5882(7) 0.7069(6) 0.0417(17) Uani 1 1 d . . . . .
H144 H -0.109887 0.620418 0.645809 0.050 Uiso 1 1 calc R U . . .
C145 C -0.1057(6) 0.6441(6) 0.7534(5) 0.0393(16) Uani 1 1 d . . . . .
H145 H -0.093503 0.714790 0.724932 0.047 Uiso 1 1 calc R U . . .
C146 C -0.1143(6) 0.5952(5) 0.8429(5) 0.0357(14) Uani 1 1 d . . . . .
H146 H -0.106421 0.633568 0.874770 0.043 Uiso 1 1 calc R U . . .
P2 P 0.46782(12) 0.56647(11) 0.69089(11) 0.0224(3) Uani 1 1 d . . . . .
C211 C 0.5837(5) 0.6505(5) 0.6556(4) 0.0258(11) Uani 1 1 d . . . . .
C212 C 0.6500(6) 0.6964(5) 0.5629(5) 0.0313(12) Uani 1 1 d . . . . .
H212 H 0.639591 0.675362 0.520153 0.038 Uiso 1 1 calc R U . . .
C213 C 0.7310(5) 0.7731(5) 0.5336(5) 0.0313(13) Uani 1 1 d . . . . .
H213 H 0.774796 0.806240 0.470658 0.038 Uiso 1 1 calc R U . . .
C214 C 0.7469(5) 0.8003(6) 0.5977(6) 0.0357(15) Uani 1 1 d . . . . .
H214 H 0.801668 0.852923 0.578002 0.043 Uiso 1 1 calc R U . . .
C215 C 0.6842(6) 0.7521(7) 0.6900(6) 0.0405(17) Uani 1 1 d . . . . .
H215 H 0.699227 0.768766 0.733215 0.049 Uiso 1 1 calc R U . . .
C216 C 0.5995(6) 0.6795(6) 0.7191(5) 0.0380(16) Uani 1 1 d . . . . .
H216 H 0.552896 0.650099 0.781512 0.046 Uiso 1 1 calc R U . . .
C221 C 0.4203(5) 0.4922(5) 0.8111(4) 0.0251(10) Uani 1 1 d . . . . .
C222 C 0.4501(6) 0.3996(6) 0.8461(5) 0.0365(14) Uani 1 1 d . . . . .
H222 H 0.494378 0.372707 0.805651 0.044 Uiso 1 1 calc R U . . .
C223 C 0.4158(8) 0.3461(6) 0.9395(5) 0.0437(18) Uani 1 1 d . . . . .
H223 H 0.438183 0.283920 0.963332 0.052 Uiso 1 1 calc R U . . .
C224 C 0.3469(7) 0.3856(7) 0.9987(5) 0.0418(16) Uani 1 1 d . . . . .
H224 H 0.323035 0.349743 1.062848 0.050 Uiso 1 1 calc R U . . .
C225 C 0.3143(7) 0.4746(6) 0.9648(5) 0.0406(16) Uani 1 1 d . . . . .
H225 H 0.267827 0.500282 1.005270 0.049 Uiso 1 1 calc R U . . .
C226 C 0.3487(6) 0.5278(5) 0.8715(5) 0.0355(14) Uani 1 1 d . . . . .
H226 H 0.323696 0.588712 0.848301 0.043 Uiso 1 1 calc R U . . .
C231 C 0.4941(4) 0.4884(4) 0.6291(4) 0.0211(9) Uani 1 1 d . . . . .
C232 C 0.5842(5) 0.4404(5) 0.6200(4) 0.0235(10) Uani 1 1 d . . . . .
H232 H 0.634693 0.455108 0.640985 0.028 Uiso 1 1 calc R U . . .
C233 C 0.5988(5) 0.3723(5) 0.5808(4) 0.0251(10) Uani 1 1 d . . . . .
H233 H 0.657926 0.337780 0.577144 0.030 Uiso 1 1 calc R U . . .
C234 C 0.5267(5) 0.3535(5) 0.5462(4) 0.0280(11) Uani 1 1 d . . . . .
H234 H 0.537352 0.306869 0.518698 0.034 Uiso 1 1 calc R U . . .
C235 C 0.4401(6) 0.4033(6) 0.5524(5) 0.0327(13) Uani 1 1 d . . . . .
H235 H 0.391877 0.391337 0.528232 0.039 Uiso 1 1 calc R U . . .
C236 C 0.4234(5) 0.4704(5) 0.5938(4) 0.0256(11) Uani 1 1 d . . . . .
H236 H 0.363689 0.504150 0.597973 0.031 Uiso 1 1 calc R U . . .
C241 C 0.3648(5) 0.6365(4) 0.6735(5) 0.0259(11) Uani 1 1 d . . . . .
C242 C 0.3821(7) 0.7405(5) 0.6340(5) 0.0325(13) Uani 1 1 d . . . . .
H242 H 0.450973 0.775436 0.611851 0.039 Uiso 1 1 calc R U . . .
C243 C 0.2997(8) 0.7932(6) 0.6270(5) 0.044(2) Uani 1 1 d . . . . .
H243 H 0.312136 0.863919 0.600675 0.052 Uiso 1 1 calc R U . . .
C244 C 0.2009(8) 0.7440(7) 0.6575(6) 0.049(2) Uani 1 1 d . . . . .
H244 H 0.145564 0.781265 0.650767 0.059 Uiso 1 1 calc R U . . .
C245 C 0.1780(7) 0.6363(7) 0.7000(7) 0.0409(16) Uani 1 1 d . . . . .
H245 H 0.108973 0.601923 0.721691 0.049 Uiso 1 1 calc R U . . .
C246 C 0.2621(5) 0.5859(6) 0.7073(6) 0.0353(15) Uani 1 1 d . . . . .
H246 H 0.249874 0.515248 0.735962 0.042 Uiso 1 1 calc R U . . .
P3 P 0.50786(13) 0.82805(11) 0.30825(11) 0.0226(3) Uani 1 1 d . . . . .
C311 C 0.3923(6) 0.7432(5) 0.3442(5) 0.0290(12) Uani 1 1 d . . . . .
C312 C 0.3272(5) 0.6968(5) 0.4358(4) 0.0281(11) Uani 1 1 d . . . . .
H312 H 0.338134 0.715903 0.479415 0.034 Uiso 1 1 calc R U . . .
C313 C 0.2465(6) 0.6225(5) 0.4626(5) 0.0337(13) Uani 1 1 d . . . . .
H313 H 0.200591 0.591332 0.525149 0.040 Uiso 1 1 calc R U . . .
C314 C 0.2308(6) 0.5923(5) 0.3995(6) 0.0356(15) Uani 1 1 d . . . . .
H314 H 0.178025 0.537703 0.419645 0.043 Uiso 1 1 calc R U . . .
C315 C 0.2926(7) 0.6423(6) 0.3073(6) 0.0441(19) Uani 1 1 d . . . . .
H315 H 0.281073 0.623376 0.263850 0.053 Uiso 1 1 calc R U . . .
C316 C 0.3719(6) 0.7208(6) 0.2787(6) 0.0374(15) Uani 1 1 d . . . . .
H316 H 0.411496 0.758444 0.215575 0.045 Uiso 1 1 calc R U . . .
C321 C 0.6108(6) 0.7565(6) 0.3242(5) 0.0317(13) Uani 1 1 d . . . . .
C322 C 0.5896(7) 0.6537(5) 0.3654(5) 0.0373(16) Uani 1 1 d . . . . .
H322 H 0.519887 0.619501 0.389912 0.045 Uiso 1 1 calc R U . . .
C323 C 0.6760(10) 0.6009(7) 0.3699(6) 0.054(3) Uani 1 1 d . . . . .
H323 H 0.664007 0.530218 0.398370 0.065 Uiso 1 1 calc R U . . .
C324 C 0.7753(10) 0.6508(10) 0.3338(7) 0.064(3) Uani 1 1 d . . . . .
H324 H 0.832955 0.614803 0.333734 0.077 Uiso 1 1 calc R U . . .
C325 C 0.7921(7) 0.7481(8) 0.2992(7) 0.052(2) Uani 1 1 d . . . . .
H325 H 0.861643 0.781050 0.278081 0.062 Uiso 1 1 calc R U . . .
C326 C 0.7122(6) 0.8058(6) 0.2919(6) 0.0348(14) Uani 1 1 d . . . . .
H326 H 0.726744 0.876531 0.265616 0.042 Uiso 1 1 calc R U . . .
C331 C 0.4833(5) 0.9058(4) 0.3702(4) 0.0229(10) Uani 1 1 d . . . . .
C332 C 0.5542(5) 0.9227(5) 0.4065(4) 0.0242(10) Uani 1 1 d . . . . .
H332 H 0.612860 0.887572 0.403140 0.029 Uiso 1 1 calc R U . . .
C333 C 0.5391(5) 0.9906(5) 0.4473(4) 0.0260(11) Uani 1 1 d . . . . .
H333 H 0.587143 1.001961 0.471884 0.031 Uiso 1 1 calc R U . . .
C334 C 0.4524(5) 1.0419(5) 0.4516(4) 0.0282(12) Uani 1 1 d . . . . .
H334 H 0.442815 1.089789 0.477806 0.034 Uiso 1 1 calc R U . . .
C335 C 0.3805(5) 1.0236(5) 0.4182(4) 0.0249(10) Uani 1 1 d . . . . .
H335 H 0.320709 1.057304 0.423439 0.030 Uiso 1 1 calc R U . . .
C336 C 0.3954(5) 0.9558(4) 0.3766(4) 0.0241(10) Uani 1 1 d . . . . .
H336 H 0.346535 0.943792 0.353017 0.029 Uiso 1 1 calc R U . . .
C341 C 0.5543(6) 0.9008(5) 0.1889(5) 0.0301(12) Uani 1 1 d . . . . .
C342 C 0.6246(7) 0.8623(6) 0.1300(6) 0.0420(17) Uani 1 1 d . . . . .
H342 H 0.647545 0.800520 0.154399 0.050 Uiso 1 1 calc R U . . .
C343 C 0.6604(8) 0.9151(8) 0.0358(6) 0.049(2) Uani 1 1 d . . . . .
H343 H 0.708838 0.890072 -0.004213 0.058 Uiso 1 1 calc R U . . .
C344 C 0.6257(9) 1.0025(8) 0.0015(6) 0.053(2) Uani 1 1 d . . . . .
H344 H 0.649095 1.037982 -0.062633 0.064 Uiso 1 1 calc R U . . .
C345 C 0.5588(11) 1.0388(9) 0.0575(8) 0.067(3) Uani 1 1 d . . . . .
H345 H 0.537125 1.100741 0.031511 0.080 Uiso 1 1 calc R U . . .
C346 C 0.5190(7) 0.9895(6) 0.1532(5) 0.045(2) Uani 1 1 d . . . . .
H346 H 0.470038 1.015944 0.191601 0.054 Uiso 1 1 calc R U . . .
P4 P 1.11715(15) 0.96509(13) -0.00874(12) 0.0270(3) Uani 1 1 d . . . . .
C411 C 1.1076(5) 0.9024(5) 0.1070(5) 0.0287(11) Uani 1 1 d . . . . .
C412 C 1.0892(5) 0.7978(5) 0.1474(5) 0.0304(12) Uani 1 1 d . . . . .
H412 H 1.081981 0.760292 0.114604 0.037 Uiso 1 1 calc R U . . .
C413 C 1.0818(6) 0.7502(6) 0.2371(5) 0.0387(16) Uani 1 1 d . . . . .
H413 H 1.069221 0.679498 0.265640 0.046 Uiso 1 1 calc R U . . .
C414 C 1.0924(7) 0.8046(7) 0.2847(6) 0.0404(16) Uani 1 1 d . . . . .
H414 H 1.087380 0.770756 0.345518 0.048 Uiso 1 1 calc R U . . .
C415 C 1.1102(7) 0.9070(7) 0.2455(6) 0.0418(17) Uani 1 1 d . . . . .
H415 H 1.115507 0.943947 0.279289 0.050 Uiso 1 1 calc R U . . .
C416 C 1.1204(6) 0.9563(6) 0.1541(5) 0.0344(14) Uani 1 1 d . . . . .
H416 H 1.136257 1.026873 0.125079 0.041 Uiso 1 1 calc R U . . .
C421 C 1.2380(5) 1.0516(5) -0.0759(5) 0.0300(12) Uani 1 1 d . . . . .
C422 C 1.3250(7) 1.0320(7) -0.0516(6) 0.0466(18) Uani 1 1 d . . . . .
H422 H 1.316366 0.979971 0.004979 0.056 Uiso 1 1 calc R U . . .
C423 C 1.4240(6) 1.0884(7) -0.1098(7) 0.0490(19) Uani 1 1 d . . . . .
H423 H 1.483824 1.073968 -0.094848 0.059 Uiso 1 1 calc R U . . .
C424 C 1.4331(7) 1.1680(6) -0.1922(6) 0.048(2) Uani 1 1 d . . . . .
H424 H 1.498587 1.210685 -0.230628 0.057 Uiso 1 1 calc R U . . .
C425 C 1.3506(7) 1.1834(7) -0.2159(6) 0.0441(18) Uani 1 1 d . . . . .
H425 H 1.359405 1.234572 -0.273000 0.053 Uiso 1 1 calc R U . . .
C426 C 1.2522(6) 1.1265(6) -0.1594(5) 0.0370(14) Uani 1 1 d . . . . .
H426 H 1.194606 1.138789 -0.177885 0.044 Uiso 1 1 calc R U . . .
C431 C 1.0056(5) 1.0292(5) -0.0101(4) 0.0286(11) Uani 1 1 d . . . . .
C432 C 0.9361(7) 1.0359(5) 0.0689(5) 0.0335(14) Uani 1 1 d . . . . .
H432 H 0.945962 1.003975 0.124269 0.040 Uiso 1 1 calc R U . . .
C433 C 0.8515(6) 1.0892(5) 0.0679(5) 0.0337(13) Uani 1 1 d . . . . .
H433 H 0.803704 1.092917 0.122469 0.040 Uiso 1 1 calc R U . . .
C434 C 0.8382(7) 1.1358(6) -0.0119(6) 0.0366(14) Uani 1 1 d . . . . .
H434 H 0.782485 1.174287 -0.013237 0.044 Uiso 1 1 calc R U . . .
C435 C 0.9069(7) 1.1273(7) -0.0929(6) 0.048(2) Uani 1 1 d . . . . .
H435 H 0.896390 1.159195 -0.147914 0.058 Uiso 1 1 calc R U . . .
C436 C 0.9885(7) 1.0731(7) -0.0921(5) 0.0396(16) Uani 1 1 d . . . . .
H436 H 1.032890 1.064965 -0.145554 0.048 Uiso 1 1 calc R U . . .
C441 C 1.1241(7) 0.8744(6) -0.0566(5) 0.0357(14) Uani 1 1 d . . . . .
C442 C 1.0485(9) 0.8553(8) -0.0870(7) 0.053(2) Uani 1 1 d . . . . .
H442 H 0.989404 0.889989 -0.082542 0.063 Uiso 1 1 calc R U . . .
C443 C 1.0621(11) 0.7830(10) -0.1248(8) 0.070(3) Uani 1 1 d . . . . .
H443 H 1.014203 0.771216 -0.149333 0.084 Uiso 1 1 calc R U . . .
C444 C 1.1475(11) 0.7281(8) -0.1258(8) 0.068(3) Uani 1 1 d . . . . .
H444 H 1.156279 0.678251 -0.149656 0.082 Uiso 1 1 calc R U . . .
C445 C 1.2135(11) 0.7467(9) -0.0938(8) 0.067(3) Uani 1 1 d . . . . .
H445 H 1.267999 0.706812 -0.091794 0.080 Uiso 1 1 calc R U . . .
C446 C 1.2086(9) 0.8223(8) -0.0620(7) 0.052(2) Uani 1 1 d . . . . .
H446 H 1.262348 0.837510 -0.044521 0.062 Uiso 1 1 calc R U . . .
N1X N 0.5511(10) 0.5968(10) 0.9550(7) 0.083(3) Uani 1 1 d . . . . .
C1X C 0.4506(13) 0.5247(14) 1.1343(10) 0.107(5) Uani 1 1 d . U . . .
H1XA H 0.403210 0.569305 1.153523 0.160 Uiso 1 1 calc R U . . .
H1XB H 0.501327 0.514028 1.163543 0.160 Uiso 1 1 calc R U . . .
H1XC H 0.409285 0.460693 1.152222 0.160 Uiso 1 1 calc R U . . .
C2X C 0.5089(10) 0.5707(10) 1.0328(10) 0.075(3) Uani 1 1 d . . . . .
N2Y N 0.4161(12) 0.7850(12) 1.0535(10) 0.103(4) Uani 1 1 d . U . . .
C3Y C 0.5014(13) 0.8381(14) 0.8793(10) 0.105(4) Uani 1 1 d . U . . .
H3YA H 0.451982 0.872200 0.853489 0.157 Uiso 1 1 calc R U . . .
H3YB H 0.510760 0.776313 0.869575 0.157 Uiso 1 1 calc R U . . .
H3YC H 0.569649 0.881472 0.849438 0.157 Uiso 1 1 calc R U . . .
C4Y C 0.4624(13) 0.8164(14) 0.9701(10) 0.091(4) Uani 1 1 d . U . . .

loop_
_atom_site_aniso_label
_atom_site_aniso_U_11
_atom_site_aniso_U_22
_atom_site_aniso_U_33
_atom_site_aniso_U_23
_atom_site_aniso_U_13
_atom_site_aniso_U_12
W1 0.0093(3) 0.0163(3) 0.0089(3) -0.0061(3) -0.0014(3) 0.0032(3)
W2 0.0158(2) 0.0091(3) 0.0098(3) -0.0023(2) -0.0048(2) 0.0020(2)
W3 0.0144(5) 0.0126(3) 0.0131(2) -0.0060(2) -0.0065(3) 0.0019(3)
W4 0.0151(4) 0.0124(2) 0.0095(2) -0.00417(15) -0.0022(2) 0.0008(2)
W5 0.0152(2) 0.01522(19) 0.0133(4) -0.0056(3) -0.0057(3) 0.00079(13)
W6 0.0156(2) 0.0153(4) 0.0126(2) -0.0071(3) -0.00675(17) 0.0047(3)
W7 0.0154(4) 0.0122(3) 0.01148(18) -0.00349(16) -0.0052(2) 0.0015(2)
W8 0.0124(3) 0.01631(19) 0.0131(4) -0.0066(3) -0.0027(3) 0.00117(17)
W9 0.0153(2) 0.0156(4) 0.0131(2) -0.0059(3) -0.00695(18) 0.0047(3)
W10 0.0147(2) 0.0124(3) 0.0141(4) -0.0062(3) -0.0064(3) 0.0025(2)
W11 0.0232(5) 0.0118(3) 0.0129(5) -0.0066(3) -0.0057(3) 0.0044(3)
W12 0.0151(3) 0.0091(3) 0.0112(3) -0.0038(3) -0.0050(3) 0.0011(3)
W21 0.0188(6) 0.0065(5) 0.0112(5) -0.0023(4) -0.0038(4) 0.0000(4)
W22 0.0203(6) 0.0138(4) 0.0146(7) -0.0070(5) -0.0089(4) 0.0058(4)
W23 0.0145(6) 0.0220(7) 0.0136(8) -0.0063(5) -0.0061(5) -0.0084(4)
W24 0.0175(7) 0.0122(4) 0.0140(4) -0.0024(3) -0.0061(5) 0.0024(3)
W25 0.0107(4) 0.0182(3) 0.0144(6) -0.0079(5) -0.0011(5) 0.0000(2)
W26 0.0193(5) 0.0163(7) 0.0150(4) -0.0058(5) -0.0088(3) 0.0043(5)
W27 0.0163(6) 0.0162(5) 0.0094(4) -0.0045(3) 0.0001(4) 0.0005(4)
W28 0.0131(4) 0.0193(4) 0.0172(7) -0.0080(5) -0.0066(5) 0.0002(3)
W29 0.0192(5) 0.0183(8) 0.0159(4) -0.0087(5) -0.0099(3) 0.0061(6)
W30 0.0218(4) 0.0102(5) 0.0105(6) -0.0029(4) -0.0070(4) 0.0060(3)
W31 0.0147(8) 0.0165(6) 0.0142(4) -0.0070(4) -0.0080(4) 0.0044(4)
W32 0.0083(5) 0.0203(6) 0.0085(5) -0.0064(4) 0.0018(4) 0.0043(5)
Se1 0.0190(4) 0.0192(5) 0.0139(3) -0.0087(4) -0.0046(3) 0.0050(3)
Se2 0.0288(4) 0.0145(4) 0.0181(5) -0.0088(4) -0.0092(4) 0.0066(3)
Se3 0.0230(5) 0.0221(4) 0.0192(4) -0.0120(3) -0.0088(3) 0.0005(3)
Se4 0.0317(6) 0.0128(4) 0.0149(4) -0.0014(3) -0.0060(5) 0.0022(4)
Se5 0.0150(4) 0.0315(6) 0.0229(5) -0.0128(5) -0.0066(4) -0.0019(3)
Se6 0.0202(4) 0.0255(5) 0.0186(4) -0.0082(4) -0.0111(3) 0.0065(4)
Se7 0.0271(6) 0.0161(4) 0.0118(4) -0.0016(3) -0.0016(4) -0.0022(4)
Se8 0.0143(4) 0.0316(5) 0.0216(5) -0.0123(5) -0.0027(4) -0.0020(3)
Se9 0.0255(5) 0.0226(5) 0.0209(4) -0.0076(4) -0.0140(4) 0.0099(4)
Se10 0.0312(5) 0.0137(4) 0.0210(5) -0.0064(4) -0.0109(4) 0.0075(3)
Se11 0.0208(5) 0.0220(4) 0.0194(4) -0.0103(3) -0.0100(3) 0.0000(4)
Se12 0.0171(4) 0.0248(5) 0.0150(4) -0.0091(4) -0.0031(3) 0.0046(4)
Se21 0.0228(7) 0.0199(8) 0.0155(6) -0.0090(6) -0.0057(5) 0.0039(6)
Se22 0.0303(8) 0.0141(6) 0.0186(8) -0.0070(6) -0.0105(7) 0.0061(5)
Se23 0.0224(8) 0.0251(7) 0.0201(6) -0.0138(5) -0.0083(5) 0.0022(6)
Se24 0.0337(11) 0.0180(7) 0.0185(7) -0.0030(6) -0.0075(9) 0.0036(7)
Se25 0.0164(6) 0.0365(10) 0.0243(9) -0.0175(8) -0.0057(7) 0.0005(6)
Se26 0.0227(8) 0.0290(10) 0.0200(7) -0.0098(7) -0.0125(6) 0.0092(7)
Se27 0.0300(10) 0.0206(8) 0.0171(7) -0.0039(6) -0.0036(8) 0.0014(7)
Se28 0.0163(7) 0.0316(9) 0.0274(10) -0.0144(9) -0.0045(7) -0.0007(6)
Se29 0.0271(8) 0.0252(9) 0.0224(7) -0.0080(7) -0.0145(7) 0.0104(7)
Se30 0.0309(8) 0.0144(6) 0.0254(9) -0.0087(6) -0.0113(7) 0.0076(5)
Se31 0.0225(8) 0.0239(7) 0.0214(6) -0.0125(5) -0.0104(6) 0.0021(6)
Se32 0.0209(7) 0.0265(9) 0.0175(7) -0.0101(7) -0.0037(5) 0.0034(6)
Si1A 0.015(2) 0.009(2) 0.009(2) -0.0061(18) -0.0037(16) 0.0000(15)
O1A 0.015(2) 0.010(2) 0.011(2) -0.0049(17) -0.0041(18) -0.0001(17)
O2A 0.013(2) 0.013(2) 0.015(2) -0.0069(19) -0.0044(18) 0.0026(17)
O3A 0.012(2) 0.016(2) 0.017(2) -0.007(2) -0.0058(19) 0.0004(18)
O4A 0.014(2) 0.014(2) 0.010(2) -0.0031(18) -0.0026(18) 0.0009(18)
O5A 0.022(3) 0.014(3) 0.008(2) -0.004(2) -0.005(2) 0.002(2)
O6A 0.024(3) 0.013(3) 0.018(3) -0.009(2) -0.006(2) 0.005(2)
O7A 0.016(2) 0.014(3) 0.012(3) -0.009(2) -0.006(2) 0.0045(19)
O8A 0.018(3) 0.014(2) 0.013(2) -0.005(2) -0.007(2) 0.002(2)
O9A 0.019(3) 0.017(2) 0.015(2) -0.008(2) -0.008(2) 0.008(2)
O10A 0.017(3) 0.014(2) 0.013(2) -0.002(2) -0.006(2) 0.003(2)
O11A 0.016(2) 0.013(3) 0.014(2) -0.006(2) -0.0009(19) -0.002(2)
O12A 0.015(2) 0.021(3) 0.014(2) -0.009(2) -0.005(2) -0.001(2)
O13A 0.018(3) 0.018(2) 0.014(2) -0.007(2) -0.006(2) 0.003(2)
O14A 0.018(3) 0.012(2) 0.016(3) -0.003(2) -0.006(2) -0.001(2)
O15A 0.013(2) 0.018(3) 0.015(2) -0.007(2) -0.004(2) 0.003(2)
O16A 0.021(3) 0.011(2) 0.014(2) -0.004(2) -0.005(2) 0.002(2)
O17A 0.012(2) 0.016(2) 0.016(3) -0.006(2) -0.005(2) -0.0023(19)
O18A 0.019(3) 0.019(3) 0.013(2) -0.006(2) -0.005(2) 0.009(2)
O19A 0.023(3) 0.018(3) 0.010(2) -0.005(2) -0.007(2) 0.004(2)
O20A 0.013(2) 0.022(3) 0.017(3) -0.011(2) -0.003(2) 0.002(2)
O21A 0.014(2) 0.019(3) 0.018(3) -0.012(2) -0.007(2) 0.002(2)
O22A 0.019(3) 0.015(2) 0.017(2) -0.008(2) -0.009(2) 0.005(2)
O23A 0.019(3) 0.014(2) 0.015(3) -0.006(2) -0.004(2) 0.003(2)
O24A 0.016(3) 0.018(2) 0.015(2) -0.009(2) -0.006(2) 0.005(2)
O25A 0.018(3) 0.019(3) 0.018(3) -0.011(2) -0.008(2) 0.007(2)
O26A 0.019(3) 0.014(2) 0.010(2) -0.006(2) -0.0030(19) 0.001(2)
O27A 0.014(2) 0.015(3) 0.010(2) -0.004(2) -0.0028(19) -0.0021(19)
O28A 0.019(3) 0.014(3) 0.015(3) -0.005(2) -0.009(2) 0.006(2)
Si1B 0.009(4) 0.012(3) 0.012(3) 0.006(2) -0.006(3) 0.000(2)
O1B 0.014(4) 0.023(4) 0.013(4) -0.007(3) -0.006(3) 0.009(3)
O2B 0.018(4) 0.012(3) 0.011(3) -0.002(3) -0.008(3) 0.002(3)
O3B 0.020(4) 0.011(3) 0.010(3) -0.003(3) -0.007(3) 0.005(3)
O4B 0.013(4) 0.020(4) 0.021(4) -0.014(4) -0.006(3) 0.005(3)
O5B 0.015(4) 0.014(4) 0.020(5) -0.012(4) -0.004(3) 0.008(3)
O6B 0.014(4) 0.017(4) 0.016(4) -0.012(4) -0.005(3) 0.003(3)
O7B 0.024(5) 0.021(5) 0.012(4) -0.010(4) -0.007(4) 0.001(4)
O8B 0.020(4) 0.013(4) 0.012(4) -0.006(3) -0.004(4) 0.004(3)
O9B 0.009(4) 0.023(4) 0.017(4) -0.012(4) -0.005(3) -0.001(3)
O10B 0.025(5) 0.016(4) 0.015(4) -0.010(4) -0.008(4) 0.008(4)
O11B 0.025(5) 0.011(4) 0.014(4) -0.002(3) -0.009(4) 0.009(4)
O12B 0.016(4) 0.016(4) 0.021(5) -0.012(4) -0.006(4) 0.001(3)
O13B 0.019(4) 0.017(4) 0.018(4) -0.010(4) -0.008(4) 0.009(3)
O14B 0.020(5) 0.019(4) 0.014(4) -0.008(4) -0.006(4) -0.001(4)
O15B 0.013(4) 0.022(4) 0.018(4) -0.012(4) -0.012(3) 0.003(3)
O16B 0.015(4) 0.026(5) 0.009(4) -0.005(4) -0.005(3) 0.001(4)
O17B 0.026(5) 0.015(4) 0.011(4) -0.004(3) -0.003(4) 0.000(4)
O18B 0.012(4) 0.024(5) 0.023(5) -0.014(4) -0.006(4) 0.003(3)
O19B 0.018(4) 0.015(4) 0.020(4) -0.008(4) -0.011(4) 0.006(3)
O20B 0.027(5) 0.007(4) 0.017(4) -0.003(3) -0.009(4) 0.003(3)
O21B 0.018(4) 0.012(4) 0.014(4) -0.002(3) -0.006(4) 0.000(3)
O22B 0.012(4) 0.021(4) 0.019(4) -0.009(4) -0.009(3) 0.001(3)
O23B 0.014(4) 0.022(4) 0.010(4) -0.005(3) -0.003(3) 0.000(3)
O24B 0.014(4) 0.024(5) 0.016(4) -0.011(4) -0.004(4) 0.003(3)
O25B 0.017(4) 0.025(5) 0.017(4) -0.009(4) -0.009(4) 0.003(4)
O26B 0.011(4) 0.014(5) 0.018(5) 0.003(4) -0.007(4) 0.003(3)
O27B 0.019(4) 0.015(4) 0.013(4) -0.007(4) -0.005(4) 0.004(3)
O28B 0.012(4) 0.020(5) 0.008(4) -0.003(4) 0.000(3) 0.001(3)
P1 0.0304(7) 0.0240(7) 0.0243(7) -0.0075(6) -0.0099(6) 0.0039(6)
C111 0.036(3) 0.023(2) 0.027(3) -0.008(2) -0.010(2) 0.004(2)
C112 0.034(3) 0.070(6) 0.044(4) 0.009(4) -0.020(3) -0.015(3)
C113 0.052(5) 0.092(7) 0.051(5) 0.006(5) -0.022(4) -0.028(5)
C114 0.033(3) 0.042(4) 0.038(4) -0.015(3) -0.005(3) 0.003(3)
C115 0.040(4) 0.030(3) 0.034(3) -0.001(3) -0.010(3) -0.001(3)
C116 0.036(3) 0.044(4) 0.026(3) -0.003(3) -0.010(3) 0.007(3)
C121 0.045(4) 0.029(3) 0.022(2) -0.010(2) -0.006(2) 0.002(3)
C122 0.045(4) 0.058(5) 0.066(5) -0.045(4) -0.016(4) 0.005(3)
C123 0.078(7) 0.084(8) 0.089(8) -0.061(7) -0.030(6) -0.001(6)
C124 0.088(8) 0.068(6) 0.054(5) -0.040(5) -0.015(5) -0.007(6)
C125 0.074(6) 0.048(5) 0.061(6) -0.034(4) -0.025(5) 0.023(4)
C126 0.067(6) 0.045(4) 0.067(6) -0.041(4) -0.037(5) 0.032(4)
C131 0.039(3) 0.023(2) 0.024(2) -0.008(2) -0.017(2) 0.003(2)
C132 0.035(3) 0.055(4) 0.025(3) -0.009(3) -0.012(3) 0.010(3)
C133 0.045(4) 0.046(4) 0.038(4) 0.000(3) -0.026(3) 0.003(3)
C134 0.045(4) 0.042(4) 0.048(4) -0.008(3) -0.033(4) 0.008(3)
C135 0.056(4) 0.045(4) 0.036(3) -0.017(3) -0.028(3) 0.014(3)
C136 0.033(3) 0.039(3) 0.028(3) -0.017(2) -0.015(2) 0.016(2)
C141 0.028(3) 0.024(2) 0.028(3) -0.005(2) -0.011(2) 0.004(2)
C142 0.055(4) 0.028(3) 0.031(3) -0.009(2) -0.026(3) 0.008(3)
C143 0.048(4) 0.039(4) 0.030(3) -0.008(3) -0.020(3) 0.002(3)
C144 0.039(4) 0.049(4) 0.031(3) -0.005(3) -0.018(3) 0.009(3)
C145 0.038(4) 0.033(3) 0.034(3) -0.001(3) -0.013(3) 0.007(3)
C146 0.037(3) 0.028(3) 0.038(3) -0.013(3) -0.012(3) 0.005(2)
P2 0.0227(6) 0.0189(6) 0.0257(6) -0.0092(5) -0.0092(5) 0.0025(5)
C211 0.024(2) 0.030(3) 0.022(2) -0.007(2) -0.010(2) 0.001(2)
C212 0.031(3) 0.026(3) 0.036(3) -0.014(2) -0.011(3) 0.001(2)
C213 0.025(3) 0.024(3) 0.036(3) -0.007(2) -0.008(2) -0.002(2)
C214 0.025(3) 0.036(3) 0.051(4) -0.023(3) -0.015(3) 0.001(2)
C215 0.031(3) 0.049(4) 0.048(4) -0.027(4) -0.014(3) -0.002(3)
C216 0.030(3) 0.052(4) 0.031(3) -0.020(3) -0.006(2) -0.014(3)
C221 0.030(3) 0.024(2) 0.023(2) -0.012(2) -0.009(2) 0.007(2)
C222 0.040(3) 0.035(3) 0.034(3) -0.016(3) -0.012(3) 0.012(3)
C223 0.061(5) 0.044(4) 0.021(3) -0.012(3) -0.013(3) 0.026(3)
C224 0.043(4) 0.053(4) 0.026(3) -0.013(3) -0.012(3) 0.008(3)
C225 0.046(4) 0.043(4) 0.030(3) -0.023(3) -0.004(3) 0.007(3)
C226 0.042(4) 0.030(3) 0.033(3) -0.018(3) -0.009(3) 0.012(3)
C231 0.019(2) 0.020(2) 0.021(2) -0.0062(18) -0.0064(18) 0.0027(17)
C232 0.022(2) 0.027(3) 0.021(2) -0.009(2) -0.0073(19) 0.0072(19)
C233 0.024(2) 0.025(2) 0.021(2) -0.0060(19) -0.0068(19) 0.0051(19)
C234 0.026(3) 0.033(3) 0.028(3) -0.016(2) -0.009(2) 0.010(2)
C235 0.033(3) 0.046(4) 0.029(3) -0.023(3) -0.015(2) 0.007(3)
C236 0.024(2) 0.030(3) 0.025(2) -0.014(2) -0.008(2) 0.006(2)
C241 0.033(3) 0.015(2) 0.039(3) -0.015(2) -0.019(3) 0.0064(19)
C242 0.053(4) 0.024(3) 0.029(3) -0.016(2) -0.020(3) 0.009(3)
C243 0.077(6) 0.034(3) 0.023(3) -0.015(3) -0.020(3) 0.030(4)
C244 0.064(5) 0.055(5) 0.037(3) -0.020(3) -0.028(4) 0.043(4)
C245 0.038(3) 0.045(4) 0.054(4) -0.030(3) -0.023(3) 0.018(3)
C246 0.024(3) 0.036(3) 0.058(4) -0.029(3) -0.018(3) 0.010(2)
P3 0.0243(6) 0.0183(6) 0.0261(7) -0.0099(5) -0.0098(5) 0.0021(5)
C311 0.032(3) 0.020(2) 0.035(3) -0.011(2) -0.013(2) -0.004(2)
C312 0.031(3) 0.027(3) 0.021(2) -0.005(2) -0.010(2) -0.003(2)
C313 0.034(3) 0.024(3) 0.034(3) -0.005(2) -0.010(3) 0.001(2)
C314 0.034(3) 0.022(3) 0.049(4) -0.012(3) -0.017(3) -0.003(2)
C315 0.045(4) 0.046(4) 0.044(4) -0.019(4) -0.018(3) -0.014(3)
C316 0.041(3) 0.039(3) 0.037(3) -0.015(3) -0.020(3) 0.002(3)
C321 0.035(3) 0.033(3) 0.037(3) -0.022(3) -0.017(3) 0.015(3)
C322 0.062(5) 0.024(3) 0.023(3) -0.008(2) -0.015(3) 0.015(3)
C323 0.098(8) 0.042(4) 0.038(4) -0.024(3) -0.037(5) 0.043(5)
C324 0.079(7) 0.086(7) 0.053(5) -0.048(5) -0.032(5) 0.062(6)
C325 0.038(4) 0.083(6) 0.060(5) -0.048(5) -0.027(4) 0.040(4)
C326 0.035(3) 0.033(3) 0.047(4) -0.025(3) -0.018(3) 0.015(3)
C331 0.025(2) 0.019(2) 0.022(2) -0.0085(19) -0.0064(19) 0.0037(18)
C332 0.020(2) 0.024(2) 0.027(3) -0.010(2) -0.010(2) 0.0056(19)
C333 0.024(2) 0.030(3) 0.025(3) -0.015(2) -0.007(2) 0.006(2)
C334 0.030(3) 0.030(3) 0.024(3) -0.016(2) -0.004(2) 0.001(2)
C335 0.023(2) 0.025(2) 0.025(2) -0.012(2) -0.006(2) 0.0111(19)
C336 0.023(2) 0.021(2) 0.026(3) -0.007(2) -0.009(2) 0.0016(19)
C341 0.033(3) 0.026(3) 0.032(3) -0.014(2) -0.010(2) 0.003(2)
C342 0.049(4) 0.037(3) 0.035(3) -0.019(3) -0.007(3) 0.008(3)
C343 0.054(5) 0.058(5) 0.036(4) -0.029(4) -0.010(3) 0.013(4)
C344 0.065(6) 0.068(6) 0.026(3) -0.020(4) -0.016(4) 0.019(5)
C345 0.079(7) 0.067(6) 0.047(5) -0.013(5) -0.028(5) 0.039(6)
C346 0.059(5) 0.054(4) 0.021(3) -0.013(3) -0.016(3) 0.037(4)
P4 0.0316(8) 0.0261(7) 0.0237(7) -0.0094(6) -0.0118(6) 0.0045(6)
C411 0.030(3) 0.026(3) 0.026(3) -0.006(2) -0.011(2) 0.005(2)
C412 0.029(3) 0.026(3) 0.025(2) -0.003(2) -0.006(2) 0.004(2)
C413 0.036(3) 0.032(3) 0.031(3) 0.001(3) -0.009(3) 0.005(3)
C414 0.038(4) 0.044(4) 0.031(3) -0.004(3) -0.016(3) 0.007(3)
C415 0.046(4) 0.043(4) 0.037(4) -0.008(3) -0.025(3) 0.004(3)
C416 0.040(3) 0.029(3) 0.031(3) -0.004(2) -0.020(3) 0.001(3)
C421 0.030(3) 0.027(3) 0.029(3) -0.004(2) -0.014(2) 0.006(2)
C422 0.045(4) 0.045(4) 0.042(4) -0.010(3) -0.017(3) 0.013(3)
C423 0.032(3) 0.050(4) 0.054(5) -0.006(3) -0.021(3) 0.010(3)
C424 0.048(4) 0.035(4) 0.044(4) -0.001(3) -0.016(3) -0.007(3)
C425 0.043(4) 0.046(4) 0.031(3) -0.011(3) -0.006(3) 0.003(3)
C426 0.039(4) 0.035(3) 0.035(3) -0.012(3) -0.014(3) 0.006(3)
C431 0.026(3) 0.030(3) 0.025(3) -0.006(2) -0.010(2) 0.005(2)
C432 0.055(4) 0.028(3) 0.029(3) -0.013(2) -0.027(3) 0.015(3)
C433 0.038(3) 0.036(3) 0.036(3) -0.018(3) -0.020(3) 0.023(3)
C434 0.039(3) 0.034(3) 0.041(3) -0.014(3) -0.023(3) 0.014(3)
C435 0.043(4) 0.058(5) 0.031(3) 0.003(3) -0.024(3) 0.002(4)
C436 0.043(4) 0.050(4) 0.027(3) -0.011(3) -0.019(3) 0.002(3)
C441 0.047(4) 0.030(3) 0.029(3) -0.013(2) -0.013(3) 0.002(3)
C442 0.061(5) 0.052(4) 0.048(4) -0.020(4) -0.025(4) -0.003(4)
C443 0.074(7) 0.086(7) 0.061(5) -0.053(6) -0.016(5) -0.012(6)
C444 0.096(8) 0.053(5) 0.053(5) -0.040(4) -0.007(5) 0.006(5)
C445 0.091(8) 0.054(5) 0.056(6) -0.036(5) -0.015(5) 0.021(5)
C446 0.058(5) 0.056(5) 0.045(4) -0.026(4) -0.018(4) 0.019(4)
N1X 0.092(7) 0.100(8) 0.043(4) -0.012(5) -0.029(4) 0.011(6)
C1X 0.093(8) 0.135(10) 0.065(7) -0.010(6) -0.034(6) 0.041(8)
C2X 0.059(6) 0.079(7) 0.080(8) -0.018(6) -0.034(5) 0.025(5)
N2Y 0.110(8) 0.140(9) 0.108(8) -0.079(8) -0.066(7) 0.043(7)
C3Y 0.096(7) 0.155(9) 0.068(6) -0.040(6) -0.045(6) 0.065(7)
C4Y 0.097(7) 0.143(9) 0.077(6) -0.064(6) -0.062(6) 0.056(7)

_geom_special_details            
;
 All esds (except the esd in the dihedral angle between two l.s. planes)
 are estimated using the full covariance matrix.  The cell esds are taken
 into account individually in the estimation of esds in distances, angles
 and torsion angles; correlations between esds in cell parameters are only
 used when they are defined by crystal symmetry.  An approximate (isotropic)
 treatment of cell esds is used for estimating esds involving l.s. planes.
;
loop_
_geom_bond_atom_site_label_1
_geom_bond_atom_site_label_2
_geom_bond_distance
_geom_bond_site_symmetry_2
_geom_bond_publ_flag
W1 Se1 2.2574(19) . ?
W1 O1A 2.389(6) . ?
W1 O5A 1.887(6) . ?
W1 O7A 1.929(6) . ?
W1 O8A 1.943(6) . ?
W1 O9A 1.887(6) . ?
W2 Se2 2.266(2) . ?
W2 O2A 2.354(6) . ?
W2 O5A 1.927(6) . ?
W2 O6A 1.879(8) . ?
W2 O10A 1.946(6) . ?
W2 O11A 1.890(6) . ?
W3 Se3 2.273(4) . ?
W3 O3A 2.341(7) . ?
W3 O6A 1.940(8) . ?
W3 O7A 1.896(7) . ?
W3 O12A 1.942(7) . ?
W3 O13A 1.876(7) . ?
W4 Se4 2.2735(17) . ?
W4 O1A 2.368(6) . ?
W4 O8A 1.919(6) . ?
W4 O14A 1.961(6) . ?
W4 O19A 1.864(7) . ?
W4 O20A 1.937(6) . ?
W5 Se5 2.282(2) . ?
W5 O1A 2.369(6) . ?
W5 O9A 1.945(6) . ?
W5 O14A 1.889(6) . ?
W5 O15A 1.936(6) . ?
W5 O21A 1.879(6) . ?
W6 Se6 2.277(2) . ?
W6 O2A 2.351(6) . ?
W6 O10A 1.898(7) . ?
W6 O15A 1.879(6) . ?
W6 O16A 1.954(6) . ?
W6 O22A 1.932(6) . ?
W7 Se7 2.2798(17) . ?
W7 O2A 2.365(6) . ?
W7 O11A 1.944(6) . ?
W7 O16A 1.887(7) . ?
W7 O17A 1.945(6) . ?
W7 O23A 1.885(6) . ?
W8 Se8 2.2886(19) . ?
W8 O3A 2.362(6) . ?
W8 O12A 1.897(6) . ?
W8 O17A 1.863(6) . ?
W8 O18A 1.940(6) . ?
W8 O24A 1.954(6) . ?
W9 Se9 2.272(2) . ?
W9 O3A 2.365(6) . ?
W9 O13A 1.943(6) . ?
W9 O18A 1.881(7) . ?
W9 O19A 1.951(7) . ?
W9 O25A 1.880(6) . ?
W10 Se10 2.269(3) . ?
W10 O4A 2.352(6) . ?
W10 O20A 1.877(6) . ?
W10 O25A 1.953(7) . ?
W10 O26A 1.894(7) . ?
W10 O28A 1.936(7) . ?
W11 Se11 2.2623(17) . ?
W11 O4A 2.398(6) . ?
W11 O21A 1.904(6) . ?
W11 O22A 1.839(6) . ?
W11 O26A 1.959(6) . ?
W11 O27A 1.954(6) . ?
W12 Se12 2.280(2) . ?
W12 O4A 2.364(6) . ?
W12 O23A 1.957(6) . ?
W12 O24A 1.868(6) . ?
W12 O27A 1.923(6) . ?
W12 O28A 1.878(6) . ?
W21 Se21 2.316(3) . ?
W21 O1B 2.340(10) . ?
W21 O5B 1.912(11) . ?
W21 O7B 1.919(12) . ?
W21 O8B 1.903(10) . ?
W21 O9B 1.877(9) . ?
W22 Se22 2.283(5) . ?
W22 O2B 2.354(11) . ?
W22 O5B 1.909(11) . ?
W22 O6B 1.898(10) . ?
W22 O10B 1.915(11) . ?
W22 O11B 1.923(11) . ?
W23 Se23 2.279(3) . ?
W23 O3B 2.371(10) . ?
W23 O6B 1.876(10) . ?
W23 O7B 1.821(12) . ?
W23 O12B 2.006(11) . ?
W23 O13B 1.949(10) . ?
W24 Se24 2.299(3) . ?
W24 O1B 2.350(10) . ?
W24 O8B 1.889(10) . ?
W24 O14B 1.924(11) . ?
W24 O19B 1.868(10) . ?
W24 O20B 1.922(10) . ?
W25 Se25 2.253(3) . ?
W25 O1B 2.377(10) . ?
W25 O9B 1.955(10) . ?
W25 O14B 1.887(11) . ?
W25 O15B 1.975(11) . ?
W25 O21B 1.902(10) . ?
W26 Se26 2.274(4) . ?
W26 O2B 2.366(10) . ?
W26 O10B 1.891(10) . ?
W26 O15B 1.843(11) . ?
W26 O16B 1.949(10) . ?
W26 O22B 1.929(11) . ?
W27 Se27 2.310(3) . ?
W27 O2B 2.334(9) . ?
W27 O11B 1.926(11) . ?
W27 O16B 1.864(10) . ?
W27 O17B 1.942(12) . ?
W27 O23B 1.891(11) . ?
W28 Se28 2.263(3) . ?
W28 O3B 2.378(10) . ?
W28 O12B 1.885(11) . ?
W28 O17B 1.880(11) . ?
W28 O18B 1.956(12) . ?
W28 O24B 1.927(10) . ?
W29 Se29 2.262(4) . ?
W29 O3B 2.358(9) . ?
W29 O13B 1.943(11) . ?
W29 O18B 1.894(11) . ?
W29 O19B 1.946(11) . ?
W29 O25B 1.893(11) . ?
W30 Se30 2.294(4) . ?
W30 O4B 2.335(11) . ?
W30 O20B 1.894(11) . ?
W30 O25B 1.922(11) . ?
W30 O26B 1.879(12) . ?
W30 O28B 1.899(10) . ?
W31 Se31 2.293(6) . ?
W31 O4B 2.370(11) . ?
W31 O21B 1.916(11) . ?
W31 O22B 1.895(12) . ?
W31 O26B 1.886(11) . ?
W31 O27B 1.885(12) . ?
W32 Se32 2.332(3) . ?
W32 O4B 2.315(10) . ?
W32 O23B 1.872(11) . ?
W32 O24B 1.860(10) . ?
W32 O27B 1.939(12) . ?
W32 O28B 1.926(11) . ?
Si1A O1A 1.615(14) . ?
Si1A O2A 1.673(14) . ?
Si1A O3A 1.621(14) . ?
Si1A O4A 1.596(11) . ?
Si1B O1B 1.61(2) . ?
Si1B O2B 1.68(2) . ?
Si1B O3B 1.63(2) . ?
Si1B O4B 1.57(2) . ?
P1 C111 1.806(7) . ?
P1 C121 1.802(8) . ?
P1 C131 1.790(7) . ?
P1 C141 1.793(7) . ?
C111 C112 1.360(11) . ?
C111 C116 1.410(10) . ?
C112 H112 0.9500 . ?
C112 C113 1.402(13) . ?
C113 H113 0.9500 . ?
C113 C114 1.336(14) . ?
C114 H114 0.9500 . ?
C114 C115 1.398(12) . ?
C115 H115 0.9500 . ?
C115 C116 1.390(11) . ?
C116 H116 0.9500 . ?
C121 C122 1.360(12) . ?
C121 C126 1.395(12) . ?
C122 H122 0.9500 . ?
C122 C123 1.345(13) . ?
C123 H123 0.9500 . ?
C123 C124 1.35(2) . ?
C124 H124 0.9500 . ?
C124 C125 1.413(17) . ?
C125 H125 0.9500 . ?
C125 C126 1.392(12) . ?
C126 H126 0.9500 . ?
C131 C132 1.404(9) . ?
C131 C136 1.395(10) . ?
C132 H132 0.9500 . ?
C132 C133 1.401(12) . ?
C133 H133 0.9500 . ?
C133 C134 1.325(14) . ?
C134 H134 0.9500 . ?
C134 C135 1.410(11) . ?
C135 H135 0.9500 . ?
C135 C136 1.337(11) . ?
C136 H136 0.9500 . ?
C141 C142 1.404(10) . ?
C141 C146 1.390(9) . ?
C142 H142 0.9500 . ?
C142 C143 1.372(10) . ?
C143 H143 0.9500 . ?
C143 C144 1.403(12) . ?
C144 H144 0.9500 . ?
C144 C145 1.377(13) . ?
C145 H145 0.9500 . ?
C145 C146 1.391(11) . ?
C146 H146 0.9500 . ?
P2 C211 1.785(6) . ?
P2 C221 1.794(6) . ?
P2 C231 1.786(6) . ?
P2 C241 1.792(6) . ?
C211 C212 1.402(9) . ?
C211 C216 1.393(9) . ?
C212 H212 0.9500 . ?
C212 C213 1.394(9) . ?
C213 H213 0.9500 . ?
C213 C214 1.388(11) . ?
C214 H214 0.9500 . ?
C214 C215 1.389(12) . ?
C215 H215 0.9500 . ?
C215 C216 1.390(10) . ?
C216 H216 0.9500 . ?
C221 C222 1.390(9) . ?
C221 C226 1.405(9) . ?
C222 H222 0.9500 . ?
C222 C223 1.387(10) . ?
C223 H223 0.9500 . ?
C223 C224 1.414(11) . ?
C224 H224 0.9500 . ?
C224 C225 1.361(12) . ?
C225 H225 0.9500 . ?
C225 C226 1.384(11) . ?
C226 H226 0.9500 . ?
C231 C232 1.409(8) . ?
C231 C236 1.393(8) . ?
C232 H232 0.9500 . ?
C232 C233 1.376(9) . ?
C233 H233 0.9500 . ?
C233 C234 1.404(9) . ?
C234 H234 0.9500 . ?
C234 C235 1.385(10) . ?
C235 H235 0.9500 . ?
C235 C236 1.388(9) . ?
C236 H236 0.9500 . ?
C241 C242 1.397(8) . ?
C241 C246 1.406(10) . ?
C242 H242 0.9500 . ?
C242 C243 1.384(11) . ?
C243 H243 0.9500 . ?
C243 C244 1.361(16) . ?
C244 H244 0.9500 . ?
C244 C245 1.447(13) . ?
C245 H245 0.9500 . ?
C245 C246 1.388(10) . ?
C246 H246 0.9500 . ?
P3 C311 1.786(6) . ?
P3 C321 1.796(7) . ?
P3 C331 1.785(6) . ?
P3 C341 1.780(7) . ?
C311 C312 1.385(9) . ?
C311 C316 1.401(10) . ?
C312 H312 0.9500 . ?
C312 C313 1.378(9) . ?
C313 H313 0.9500 . ?
C313 C314 1.397(11) . ?
C314 H314 0.9500 . ?
C314 C315 1.387(12) . ?
C315 H315 0.9500 . ?
C315 C316 1.398(10) . ?
C316 H316 0.9500 . ?
C321 C322 1.382(10) . ?
C321 C326 1.387(11) . ?
C322 H322 0.9500 . ?
C322 C323 1.425(13) . ?
C323 H323 0.9500 . ?
C323 C324 1.357(18) . ?
C324 H324 0.9500 . ?
C324 C325 1.306(16) . ?
C325 H325 0.9500 . ?
C325 C326 1.396(10) . ?
C326 H326 0.9500 . ?
C331 C332 1.401(9) . ?
C331 C336 1.402(9) . ?
C332 H332 0.9500 . ?
C332 C333 1.392(9) . ?
C333 H333 0.9500 . ?
C333 C334 1.401(10) . ?
C334 H334 0.9500 . ?
C334 C335 1.385(9) . ?
C335 H335 0.9500 . ?
C335 C336 1.400(9) . ?
C336 H336 0.9500 . ?
C341 C342 1.407(10) . ?
C341 C346 1.383(10) . ?
C342 H342 0.9500 . ?
C342 C343 1.396(12) . ?
C343 H343 0.9500 . ?
C343 C344 1.359(14) . ?
C344 H344 0.9500 . ?
C344 C345 1.335(15) . ?
C345 H345 0.9500 . ?
C345 C346 1.410(13) . ?
C346 H346 0.9500 . ?
P4 C411 1.805(7) . ?
P4 C421 1.799(7) . ?
P4 C431 1.798(7) . ?
P4 C441 1.791(8) . ?
C411 C412 1.404(9) . ?
C411 C416 1.377(10) . ?
C412 H412 0.9500 . ?
C412 C413 1.398(10) . ?
C413 H413 0.9500 . ?
C413 C414 1.379(13) . ?
C414 H414 0.9500 . ?
C414 C415 1.375(12) . ?
C415 H415 0.9500 . ?
C415 C416 1.414(11) . ?
C416 H416 0.9500 . ?
C421 C422 1.400(11) . ?
C421 C426 1.385(10) . ?
C422 H422 0.9500 . ?
C422 C423 1.393(12) . ?
C423 H423 0.9500 . ?
C423 C424 1.419(12) . ?
C424 H424 0.9500 . ?
C424 C425 1.333(14) . ?
C425 H425 0.9500 . ?
C425 C426 1.385(12) . ?
C426 H426 0.9500 . ?
C431 C432 1.384(10) . ?
C431 C436 1.420(10) . ?
C432 H432 0.9500 . ?
C432 C433 1.400(10) . ?
C433 H433 0.9500 . ?
C433 C434 1.365(10) . ?
C434 H434 0.9500 . ?
C434 C435 1.420(14) . ?
C435 H435 0.9500 . ?
C435 C436 1.373(13) . ?
C436 H436 0.9500 . ?
C441 C442 1.396(13) . ?
C441 C446 1.381(13) . ?
C442 H442 0.9500 . ?
C442 C443 1.414(14) . ?
C443 H443 0.9500 . ?
C443 C444 1.42(2) . ?
C444 H444 0.9500 . ?
C444 C445 1.298(19) . ?
C445 H445 0.9500 . ?
C445 C446 1.397(14) . ?
C446 H446 0.9500 . ?
N1X C2X 1.151(17) . ?
C1X H1XA 0.9800 . ?
C1X H1XB 0.9800 . ?
C1X H1XC 0.9800 . ?
C1X C2X 1.50(2) . ?
N2Y C4Y 1.23(2) . ?
C3Y H3YA 0.9800 . ?
C3Y H3YB 0.9800 . ?
C3Y H3YC 0.9800 . ?
C3Y C4Y 1.36(2) . ?

loop_
_geom_angle_atom_site_label_1
_geom_angle_atom_site_label_2
_geom_angle_atom_site_label_3
_geom_angle
_geom_angle_site_symmetry_1
_geom_angle_site_symmetry_3
_geom_angle_publ_flag
Se1 W1 O1A 171.48(16) . . ?
O5A W1 Se1 104.0(2) . . ?
O5A W1 O1A 82.9(3) . . ?
O5A W1 O7A 85.2(3) . . ?
O5A W1 O8A 154.1(3) . . ?
O5A W1 O9A 90.4(3) . . ?
O7A W1 Se1 103.7(2) . . ?
O7A W1 O1A 81.7(3) . . ?
O7A W1 O8A 85.3(3) . . ?
O8A W1 Se1 101.7(2) . . ?
O8A W1 O1A 71.9(2) . . ?
O9A W1 Se1 102.1(2) . . ?
O9A W1 O1A 72.5(2) . . ?
O9A W1 O7A 154.1(3) . . ?
O9A W1 O8A 87.7(3) . . ?
Se2 W2 O2A 172.23(17) . . ?
O5A W2 Se2 102.6(2) . . ?
O5A W2 O2A 82.4(3) . . ?
O5A W2 O10A 86.1(3) . . ?
O6A W2 Se2 102.6(2) . . ?
O6A W2 O2A 83.6(3) . . ?
O6A W2 O5A 85.5(3) . . ?
O6A W2 O10A 155.6(3) . . ?
O6A W2 O11A 90.9(3) . . ?
O10A W2 Se2 101.5(2) . . ?
O10A W2 O2A 72.6(3) . . ?
O11A W2 Se2 102.0(2) . . ?
O11A W2 O2A 73.0(2) . . ?
O11A W2 O5A 155.4(3) . . ?
O11A W2 O10A 87.2(3) . . ?
Se3 W3 O3A 171.6(2) . . ?
O6A W3 Se3 102.7(2) . . ?
O6A W3 O3A 81.4(3) . . ?
O6A W3 O12A 85.2(3) . . ?
O7A W3 Se3 102.7(3) . . ?
O7A W3 O3A 85.0(3) . . ?
O7A W3 O6A 84.7(3) . . ?
O7A W3 O12A 156.7(4) . . ?
O12A W3 Se3 100.0(2) . . ?
O12A W3 O3A 72.8(3) . . ?
O13A W3 Se3 102.3(2) . . ?
O13A W3 O3A 73.6(3) . . ?
O13A W3 O6A 154.9(4) . . ?
O13A W3 O7A 91.2(3) . . ?
O13A W3 O12A 89.1(3) . . ?
Se4 W4 O1A 170.64(16) . . ?
O8A W4 Se4 101.45(19) . . ?
O8A W4 O1A 72.8(2) . . ?
O8A W4 O14A 87.1(3) . . ?
O8A W4 O20A 155.6(3) . . ?
O14A W4 Se4 100.63(19) . . ?
O14A W4 O1A 72.1(2) . . ?
O19A W4 Se4 103.5(2) . . ?
O19A W4 O1A 84.2(3) . . ?
O19A W4 O8A 91.2(3) . . ?
O19A W4 O14A 155.6(3) . . ?
O19A W4 O20A 86.4(3) . . ?
O20A W4 Se4 102.7(2) . . ?
O20A W4 O1A 82.9(3) . . ?
O20A W4 O14A 85.2(3) . . ?
Se5 W5 O1A 168.67(15) . . ?
O9A W5 Se5 98.1(2) . . ?
O9A W5 O1A 72.0(2) . . ?
O14A W5 Se5 101.5(2) . . ?
O14A W5 O1A 73.2(2) . . ?
O14A W5 O9A 87.9(3) . . ?
O14A W5 O15A 156.4(3) . . ?
O15A W5 Se5 101.8(2) . . ?
O15A W5 O1A 83.2(3) . . ?
O15A W5 O9A 85.4(3) . . ?
O21A W5 Se5 103.9(2) . . ?
O21A W5 O1A 86.5(3) . . ?
O21A W5 O9A 157.4(3) . . ?
O21A W5 O14A 92.5(3) . . ?
O21A W5 O15A 85.3(3) . . ?
Se6 W6 O2A 171.42(17) . . ?
O10A W6 Se6 102.1(2) . . ?
O10A W6 O2A 73.5(2) . . ?
O10A W6 O16A 87.3(3) . . ?
O10A W6 O22A 156.3(3) . . ?
O15A W6 Se6 102.3(2) . . ?
O15A W6 O2A 85.3(3) . . ?
O15A W6 O10A 92.3(3) . . ?
O15A W6 O16A 157.0(3) . . ?
O15A W6 O22A 86.2(3) . . ?
O16A W6 Se6 100.2(2) . . ?
O16A W6 O2A 72.5(3) . . ?
O22A W6 Se6 101.4(2) . . ?
O22A W6 O2A 82.8(3) . . ?
O22A W6 O16A 85.0(3) . . ?
Se7 W7 O2A 169.24(16) . . ?
O11A W7 Se7 99.10(19) . . ?
O11A W7 O2A 71.9(2) . . ?
O11A W7 O17A 85.3(3) . . ?
O16A W7 Se7 101.1(2) . . ?
O16A W7 O2A 73.2(2) . . ?
O16A W7 O11A 88.4(3) . . ?
O16A W7 O17A 155.7(3) . . ?
O17A W7 Se7 103.0(2) . . ?
O17A W7 O2A 82.5(2) . . ?
O23A W7 Se7 103.8(2) . . ?
O23A W7 O2A 85.8(3) . . ?
O23A W7 O11A 156.6(3) . . ?
O23A W7 O16A 91.7(3) . . ?
O23A W7 O17A 85.0(3) . . ?
Se8 W8 O3A 169.92(16) . . ?
O12A W8 Se8 101.3(2) . . ?
O12A W8 O3A 73.0(2) . . ?
O12A W8 O18A 87.4(3) . . ?
O12A W8 O24A 157.0(3) . . ?
O17A W8 Se8 103.6(2) . . ?
O17A W8 O3A 85.2(3) . . ?
O17A W8 O12A 92.4(3) . . ?
O17A W8 O18A 155.9(3) . . ?
O17A W8 O24A 86.3(3) . . ?
O18A W8 Se8 100.0(2) . . ?
O18A W8 O3A 71.7(3) . . ?
O18A W8 O24A 84.5(3) . . ?
O24A W8 Se8 101.3(2) . . ?
O24A W8 O3A 84.0(3) . . ?
Se9 W9 O3A 168.69(16) . . ?
O13A W9 Se9 98.4(2) . . ?
O13A W9 O3A 72.0(2) . . ?
O13A W9 O19A 84.0(3) . . ?
O18A W9 Se9 101.9(2) . . ?
O18A W9 O3A 72.6(2) . . ?
O18A W9 O13A 89.1(3) . . ?
O18A W9 O19A 154.9(3) . . ?
O19A W9 Se9 103.0(2) . . ?
O19A W9 O3A 82.3(3) . . ?
O25A W9 Se9 103.6(2) . . ?
O25A W9 O3A 86.7(3) . . ?
O25A W9 O13A 157.1(3) . . ?
O25A W9 O18A 92.3(3) . . ?
O25A W9 O19A 85.1(3) . . ?
Se10 W10 O4A 167.44(18) . . ?
O20A W10 Se10 104.2(2) . . ?
O20A W10 O4A 85.2(3) . . ?
O20A W10 O25A 85.1(3) . . ?
O20A W10 O26A 91.8(3) . . ?
O20A W10 O28A 156.0(3) . . ?
O25A W10 Se10 104.4(2) . . ?
O25A W10 O4A 84.3(3) . . ?
O26A W10 Se10 98.6(2) . . ?
O26A W10 O4A 72.6(3) . . ?
O26A W10 O25A 156.9(3) . . ?
O26A W10 O28A 88.2(3) . . ?
O28A W10 Se10 99.4(2) . . ?
O28A W10 O4A 71.9(3) . . ?
O28A W10 O25A 85.6(3) . . ?
Se11 W11 O4A 167.75(16) . . ?
O21A W11 Se11 105.0(2) . . ?
O21A W11 O4A 84.2(3) . . ?
O21A W11 O26A 86.2(3) . . ?
O21A W11 O27A 154.8(3) . . ?
O22A W11 Se11 103.7(2) . . ?
O22A W11 O4A 84.4(3) . . ?
O22A W11 O21A 87.9(3) . . ?
O22A W11 O26A 154.6(3) . . ?
O22A W11 O27A 90.4(3) . . ?
O26A W11 Se11 101.7(2) . . ?
O26A W11 O4A 70.5(2) . . ?
O27A W11 Se11 99.8(2) . . ?
O27A W11 O4A 70.6(2) . . ?
O27A W11 O26A 84.7(3) . . ?
Se12 W12 O4A 168.01(16) . . ?
O23A W12 Se12 103.8(2) . . ?
O23A W12 O4A 83.9(3) . . ?
O24A W12 Se12 103.8(2) . . ?
O24A W12 O4A 85.7(3) . . ?
O24A W12 O23A 86.2(3) . . ?
O24A W12 O27A 156.7(3) . . ?
O24A W12 O28A 90.9(3) . . ?
O27A W12 Se12 99.3(2) . . ?
O27A W12 O4A 71.8(3) . . ?
O27A W12 O23A 85.3(3) . . ?
O28A W12 Se12 99.6(2) . . ?
O28A W12 O4A 72.5(3) . . ?
O28A W12 O23A 156.5(3) . . ?
O28A W12 O27A 88.3(3) . . ?
Se21 W21 O1B 172.7(3) . . ?
O5B W21 Se21 100.0(4) . . ?
O5B W21 O1B 84.3(4) . . ?
O5B W21 O7B 85.9(5) . . ?
O7B W21 Se21 102.1(4) . . ?
O7B W21 O1B 84.0(5) . . ?
O8B W21 Se21 102.7(3) . . ?
O8B W21 O1B 73.3(4) . . ?
O8B W21 O5B 157.2(5) . . ?
O8B W21 O7B 87.6(5) . . ?
O9B W21 Se21 100.1(3) . . ?
O9B W21 O1B 73.9(4) . . ?
O9B W21 O5B 89.4(5) . . ?
O9B W21 O7B 157.8(5) . . ?
O9B W21 O8B 88.5(5) . . ?
Se22 W22 O2B 171.6(3) . . ?
O5B W22 Se22 102.7(4) . . ?
O5B W22 O2B 84.1(4) . . ?
O5B W22 O10B 87.1(5) . . ?
O5B W22 O11B 156.9(5) . . ?
O6B W22 Se22 100.9(4) . . ?
O6B W22 O2B 84.2(4) . . ?
O6B W22 O5B 86.9(5) . . ?
O6B W22 O10B 157.0(5) . . ?
O6B W22 O11B 89.3(5) . . ?
O10B W22 Se22 102.0(4) . . ?
O10B W22 O2B 73.1(4) . . ?
O10B W22 O11B 87.5(5) . . ?
O11B W22 Se22 100.4(4) . . ?
O11B W22 O2B 72.8(4) . . ?
Se23 W23 O3B 166.5(3) . . ?
O6B W23 Se23 104.0(3) . . ?
O6B W23 O3B 83.6(4) . . ?
O6B W23 O12B 85.1(5) . . ?
O6B W23 O13B 155.6(5) . . ?
O7B W23 Se23 104.6(4) . . ?
O7B W23 O3B 86.3(5) . . ?
O7B W23 O6B 89.9(5) . . ?
O7B W23 O12B 156.8(5) . . ?
O7B W23 O13B 91.3(5) . . ?
O12B W23 Se23 98.6(3) . . ?
O12B W23 O3B 70.6(4) . . ?
O13B W23 Se23 99.2(4) . . ?
O13B W23 O3B 72.1(4) . . ?
O13B W23 O12B 84.2(5) . . ?
Se24 W24 O1B 171.2(3) . . ?
O8B W24 Se24 101.1(3) . . ?
O8B W24 O1B 73.3(4) . . ?
O8B W24 O14B 86.6(5) . . ?
O8B W24 O20B 157.0(5) . . ?
O14B W24 Se24 101.7(3) . . ?
O14B W24 O1B 71.5(4) . . ?
O19B W24 Se24 101.5(4) . . ?
O19B W24 O1B 85.7(4) . . ?
O19B W24 O8B 92.0(5) . . ?
O19B W24 O14B 156.6(5) . . ?
O19B W24 O20B 86.5(5) . . ?
O20B W24 Se24 101.7(3) . . ?
O20B W24 O1B 83.7(4) . . ?
O20B W24 O14B 85.8(5) . . ?
Se25 W25 O1B 169.3(3) . . ?
O9B W25 Se25 99.1(3) . . ?
O9B W25 O1B 71.8(4) . . ?
O9B W25 O15B 85.5(4) . . ?
O14B W25 Se25 103.2(4) . . ?
O14B W25 O1B 71.4(4) . . ?
O14B W25 O9B 87.5(4) . . ?
O14B W25 O15B 152.8(5) . . ?
O14B W25 O21B 91.1(5) . . ?
O15B W25 Se25 103.9(3) . . ?
O15B W25 O1B 81.4(4) . . ?
O21B W25 Se25 104.8(4) . . ?
O21B W25 O1B 84.7(4) . . ?
O21B W25 O9B 155.7(5) . . ?
O21B W25 O15B 84.7(4) . . ?
Se26 W26 O2B 172.0(3) . . ?
O10B W26 Se26 102.7(4) . . ?
O10B W26 O2B 73.2(4) . . ?
O10B W26 O16B 87.3(5) . . ?
O10B W26 O22B 155.5(5) . . ?
O15B W26 Se26 102.7(3) . . ?
O15B W26 O2B 84.4(4) . . ?
O15B W26 O10B 90.8(5) . . ?
O15B W26 O16B 155.5(5) . . ?
O15B W26 O22B 87.2(4) . . ?
O16B W26 Se26 101.6(3) . . ?
O16B W26 O2B 71.6(4) . . ?
O22B W26 Se26 101.6(3) . . ?
O22B W26 O2B 82.3(4) . . ?
O22B W26 O16B 84.5(5) . . ?
Se27 W27 O2B 170.4(3) . . ?
O11B W27 Se27 99.1(3) . . ?
O11B W27 O2B 73.3(4) . . ?
O11B W27 O17B 86.0(5) . . ?
O16B W27 Se27 100.8(3) . . ?
O16B W27 O2B 73.7(4) . . ?
O16B W27 O11B 88.7(5) . . ?
O16B W27 O17B 157.8(5) . . ?
O16B W27 O23B 91.8(5) . . ?
O17B W27 Se27 101.4(4) . . ?
O17B W27 O2B 84.1(4) . . ?
O23B W27 Se27 102.5(3) . . ?
O23B W27 O2B 85.7(4) . . ?
O23B W27 O11B 157.9(5) . . ?
O23B W27 O17B 85.2(4) . . ?
Se28 W28 O3B 170.2(3) . . ?
O12B W28 Se28 102.3(4) . . ?
O12B W28 O3B 72.3(4) . . ?
O12B W28 O18B 87.3(5) . . ?
O12B W28 O24B 154.6(5) . . ?
O17B W28 Se28 103.2(4) . . ?
O17B W28 O3B 85.4(4) . . ?
O17B W28 O12B 91.6(5) . . ?
O17B W28 O18B 156.0(5) . . ?
O17B W28 O24B 85.5(5) . . ?
O18B W28 Se28 100.5(3) . . ?
O18B W28 O3B 71.5(4) . . ?
O24B W28 Se28 102.9(3) . . ?
O24B W28 O3B 82.3(4) . . ?
O24B W28 O18B 85.3(5) . . ?
Se29 W29 O3B 169.0(3) . . ?
O13B W29 Se29 98.8(4) . . ?
O13B W29 O3B 72.6(4) . . ?
O13B W29 O19B 85.8(5) . . ?
O18B W29 Se29 100.5(4) . . ?
O18B W29 O3B 73.0(4) . . ?
O18B W29 O13B 88.5(5) . . ?
O18B W29 O19B 156.0(5) . . ?
O19B W29 Se29 103.5(4) . . ?
O19B W29 O3B 83.1(4) . . ?
O25B W29 Se29 103.5(4) . . ?
O25B W29 O3B 85.8(5) . . ?
O25B W29 O13B 157.0(5) . . ?
O25B W29 O18B 92.5(5) . . ?
O25B W29 O19B 84.0(5) . . ?
Se30 W30 O4B 168.1(3) . . ?
O20B W30 Se30 102.6(3) . . ?
O20B W30 O4B 85.7(4) . . ?
O20B W30 O25B 84.4(5) . . ?
O20B W30 O28B 157.3(5) . . ?
O25B W30 Se30 104.0(4) . . ?
O25B W30 O4B 85.1(5) . . ?
O26B W30 Se30 98.8(4) . . ?
O26B W30 O4B 72.4(4) . . ?
O26B W30 O20B 89.8(5) . . ?
O26B W30 O25B 157.1(6) . . ?
O26B W30 O28B 89.7(5) . . ?
O28B W30 Se30 100.0(4) . . ?
O28B W30 O4B 72.5(4) . . ?
O28B W30 O25B 87.3(5) . . ?
Se31 W31 O4B 170.6(4) . . ?
O21B W31 Se31 103.1(4) . . ?
O21B W31 O4B 84.8(5) . . ?
O22B W31 Se31 101.2(4) . . ?
O22B W31 O4B 84.2(5) . . ?
O22B W31 O21B 86.9(5) . . ?
O26B W31 Se31 103.7(5) . . ?
O26B W31 O4B 71.4(5) . . ?
O26B W31 O21B 85.8(5) . . ?
O26B W31 O22B 155.1(6) . . ?
O27B W31 Se31 100.1(5) . . ?
O27B W31 O4B 72.2(5) . . ?
O27B W31 O21B 156.8(6) . . ?
O27B W31 O22B 88.8(5) . . ?
O27B W31 O26B 88.6(5) . . ?
O4B W32 Se32 166.2(3) . . ?
O23B W32 Se32 104.1(3) . . ?
O23B W32 O4B 86.3(4) . . ?
O23B W32 O27B 87.3(5) . . ?
O23B W32 O28B 158.8(5) . . ?
O24B W32 Se32 103.0(4) . . ?
O24B W32 O4B 86.2(4) . . ?
O24B W32 O23B 87.5(5) . . ?
O24B W32 O27B 158.4(5) . . ?
O24B W32 O28B 90.1(5) . . ?
O27B W32 Se32 98.6(4) . . ?
O27B W32 O4B 72.6(4) . . ?
O28B W32 Se32 96.9(4) . . ?
O28B W32 O4B 72.5(4) . . ?
O28B W32 O27B 87.2(5) . . ?
O1A Si1A O2A 108.0(8) . . ?
O1A Si1A O3A 109.4(7) . . ?
O3A Si1A O2A 107.4(7) . . ?
O4A Si1A O1A 111.6(8) . . ?
O4A Si1A O2A 108.7(7) . . ?
O4A Si1A O3A 111.5(8) . . ?
W4 O1A W1 91.51(19) . . ?
W4 O1A W5 91.36(19) . . ?
W5 O1A W1 91.0(2) . . ?
Si1A O1A W1 126.1(4) . . ?
Si1A O1A W4 122.9(5) . . ?
Si1A O1A W5 124.0(5) . . ?
W2 O2A W7 91.4(2) . . ?
W6 O2A W2 91.5(2) . . ?
W6 O2A W7 91.3(2) . . ?
Si1A O2A W2 124.6(4) . . ?
Si1A O2A W6 123.8(5) . . ?
Si1A O2A W7 124.4(5) . . ?
W3 O3A W8 91.5(2) . . ?
W3 O3A W9 91.1(2) . . ?
W8 O3A W9 91.3(2) . . ?
Si1A O3A W3 126.3(5) . . ?
Si1A O3A W8 124.1(5) . . ?
Si1A O3A W9 122.6(5) . . ?
W10 O4A W11 92.0(2) . . ?
W10 O4A W12 91.3(2) . . ?
W12 O4A W11 92.5(2) . . ?
Si1A O4A W10 123.3(5) . . ?
Si1A O4A W11 123.3(6) . . ?
Si1A O4A W12 125.0(6) . . ?
W1 O5A W2 153.4(4) . . ?
W2 O6A W3 153.6(4) . . ?
W3 O7A W1 153.3(4) . . ?
W4 O8A W1 123.8(3) . . ?
W1 O9A W5 124.5(4) . . ?
W6 O10A W2 122.5(4) . . ?
W2 O11A W7 123.6(3) . . ?
W8 O12A W3 122.7(4) . . ?
W3 O13A W9 123.2(4) . . ?
W5 O14A W4 123.3(3) . . ?
W6 O15A W5 151.9(4) . . ?
W7 O16A W6 122.9(3) . . ?
W8 O17A W7 152.9(3) . . ?
W9 O18A W8 124.4(4) . . ?
W4 O19A W9 152.2(4) . . ?
W10 O20A W4 152.0(4) . . ?
W5 O21A W11 151.1(4) . . ?
W11 O22A W6 151.3(4) . . ?
W7 O23A W12 151.3(4) . . ?
W12 O24A W8 150.5(4) . . ?
W9 O25A W10 151.6(4) . . ?
W10 O26A W11 125.0(4) . . ?
W12 O27A W11 125.0(4) . . ?
W12 O28A W10 124.2(4) . . ?
O1B Si1B O2B 107.8(13) . . ?
O1B Si1B O3B 110.7(12) . . ?
O3B Si1B O2B 106.4(13) . . ?
O4B Si1B O1B 113.0(14) . . ?
O4B Si1B O2B 108.0(12) . . ?
O4B Si1B O3B 110.7(13) . . ?
W21 O1B W24 90.5(3) . . ?
W21 O1B W25 91.1(3) . . ?
W24 O1B W25 91.6(4) . . ?
Si1B O1B W21 126.6(9) . . ?
Si1B O1B W24 121.8(9) . . ?
Si1B O1B W25 125.1(9) . . ?
W22 O2B W26 90.4(3) . . ?
W27 O2B W22 91.8(3) . . ?
W27 O2B W26 91.2(3) . . ?
Si1B O2B W22 124.5(8) . . ?
Si1B O2B W26 123.4(9) . . ?
Si1B O2B W27 125.4(9) . . ?
W23 O3B W28 92.8(3) . . ?
W29 O3B W23 92.5(3) . . ?
W29 O3B W28 91.7(3) . . ?
Si1B O3B W23 123.2(9) . . ?
Si1B O3B W28 125.1(9) . . ?
Si1B O3B W29 122.5(9) . . ?
W30 O4B W31 90.7(4) . . ?
W32 O4B W30 92.4(4) . . ?
W32 O4B W31 91.9(4) . . ?
Si1B O4B W30 122.8(9) . . ?
Si1B O4B W31 124.3(9) . . ?
Si1B O4B W32 125.2(10) . . ?
W22 O5B W21 151.3(6) . . ?
W23 O6B W22 149.3(6) . . ?
W23 O7B W21 151.1(6) . . ?
W24 O8B W21 122.9(6) . . ?
W21 O9B W25 123.0(5) . . ?
W26 O10B W22 123.3(6) . . ?
W22 O11B W27 122.0(6) . . ?
W28 O12B W23 124.2(6) . . ?
W29 O13B W23 122.8(6) . . ?
W25 O14B W24 125.5(6) . . ?
W26 O15B W25 153.1(6) . . ?
W27 O16B W26 123.4(6) . . ?
W28 O17B W27 151.6(6) . . ?
W29 O18B W28 123.8(6) . . ?
W24 O19B W29 151.8(6) . . ?
W30 O20B W24 150.9(6) . . ?
W25 O21B W31 152.1(6) . . ?
W31 O22B W26 150.3(6) . . ?
W32 O23B W27 150.6(6) . . ?
W32 O24B W28 150.9(6) . . ?
W29 O25B W30 152.8(7) . . ?
W30 O26B W31 125.4(7) . . ?
W31 O27B W32 123.4(7) . . ?
W30 O28B W32 122.6(6) . . ?
C121 P1 C111 107.5(3) . . ?
C131 P1 C111 111.1(3) . . ?
C131 P1 C121 110.1(4) . . ?
C131 P1 C141 111.2(3) . . ?
C141 P1 C111 109.3(3) . . ?
C141 P1 C121 107.6(3) . . ?
C112 C111 P1 120.5(6) . . ?
C112 C111 C116 119.6(7) . . ?
C116 C111 P1 119.5(6) . . ?
C111 C112 H112 120.9 . . ?
C111 C112 C113 118.2(9) . . ?
C113 C112 H112 120.9 . . ?
C112 C113 H113 118.2 . . ?
C114 C113 C112 123.5(10) . . ?
C114 C113 H113 118.2 . . ?
C113 C114 H114 120.8 . . ?
C113 C114 C115 118.5(8) . . ?
C115 C114 H114 120.8 . . ?
C114 C115 H115 120.4 . . ?
C116 C115 C114 119.3(7) . . ?
C116 C115 H115 120.4 . . ?
C111 C116 H116 119.9 . . ?
C115 C116 C111 120.3(7) . . ?
C115 C116 H116 119.9 . . ?
C122 C121 P1 124.5(7) . . ?
C122 C121 C126 119.1(8) . . ?
C126 C121 P1 116.3(6) . . ?
C121 C122 H122 119.9 . . ?
C123 C122 C121 120.3(10) . . ?
C123 C122 H122 119.9 . . ?
C122 C123 H123 118.7 . . ?
C122 C123 C124 122.7(12) . . ?
C124 C123 H123 118.7 . . ?
C123 C124 H124 120.3 . . ?
C123 C124 C125 119.5(10) . . ?
C125 C124 H124 120.2 . . ?
C124 C125 H125 121.4 . . ?
C126 C125 C124 117.3(10) . . ?
C126 C125 H125 121.4 . . ?
C121 C126 H126 119.4 . . ?
C125 C126 C121 121.1(9) . . ?
C125 C126 H126 119.4 . . ?
C132 C131 P1 120.8(6) . . ?
C136 C131 P1 119.6(5) . . ?
C136 C131 C132 119.5(7) . . ?
C131 C132 H132 120.5 . . ?
C133 C132 C131 119.0(8) . . ?
C133 C132 H132 120.5 . . ?
C132 C133 H133 119.5 . . ?
C134 C133 C132 121.0(7) . . ?
C134 C133 H133 119.5 . . ?
C133 C134 H134 120.3 . . ?
C133 C134 C135 119.4(8) . . ?
C135 C134 H134 120.3 . . ?
C134 C135 H135 119.0 . . ?
C136 C135 C134 122.1(8) . . ?
C136 C135 H135 119.0 . . ?
C131 C136 H136 120.4 . . ?
C135 C136 C131 119.1(7) . . ?
C135 C136 H136 120.4 . . ?
C142 C141 P1 120.5(5) . . ?
C146 C141 P1 121.3(6) . . ?
C146 C141 C142 118.2(6) . . ?
C141 C142 H142 119.9 . . ?
C143 C142 C141 120.2(7) . . ?
C143 C142 H142 119.9 . . ?
C142 C143 H143 119.7 . . ?
C142 C143 C144 120.5(8) . . ?
C144 C143 H143 119.7 . . ?
C143 C144 H144 119.9 . . ?
C145 C144 C143 120.1(7) . . ?
C145 C144 H144 119.9 . . ?
C144 C145 H145 120.6 . . ?
C144 C145 C146 118.8(7) . . ?
C146 C145 H145 120.6 . . ?
C141 C146 C145 122.0(7) . . ?
C141 C146 H146 119.0 . . ?
C145 C146 H146 119.0 . . ?
C211 P2 C221 110.1(3) . . ?
C211 P2 C231 110.6(3) . . ?
C211 P2 C241 109.2(3) . . ?
C231 P2 C221 110.3(3) . . ?
C231 P2 C241 110.6(3) . . ?
C241 P2 C221 105.9(3) . . ?
C212 C211 P2 119.8(5) . . ?
C216 C211 P2 119.1(5) . . ?
C216 C211 C212 120.5(6) . . ?
C211 C212 H212 120.1 . . ?
C213 C212 C211 119.9(6) . . ?
C213 C212 H212 120.1 . . ?
C212 C213 H213 120.5 . . ?
C214 C213 C212 119.0(7) . . ?
C214 C213 H213 120.5 . . ?
C213 C214 H214 119.4 . . ?
C213 C214 C215 121.2(6) . . ?
C215 C214 H214 119.4 . . ?
C214 C215 H215 120.0 . . ?
C214 C215 C216 119.9(7) . . ?
C216 C215 H215 120.0 . . ?
C211 C216 H216 120.4 . . ?
C215 C216 C211 119.2(7) . . ?
C215 C216 H216 120.4 . . ?
C222 C221 P2 122.1(5) . . ?
C222 C221 C226 119.0(6) . . ?
C226 C221 P2 118.9(5) . . ?
C221 C222 H222 119.7 . . ?
C223 C222 C221 120.6(7) . . ?
C223 C222 H222 119.7 . . ?
C222 C223 H223 120.5 . . ?
C222 C223 C224 119.0(7) . . ?
C224 C223 H223 120.5 . . ?
C223 C224 H224 119.7 . . ?
C225 C224 C223 120.6(7) . . ?
C225 C224 H224 119.7 . . ?
C224 C225 H225 119.9 . . ?
C224 C225 C226 120.3(7) . . ?
C226 C225 H225 119.9 . . ?
C221 C226 H226 119.8 . . ?
C225 C226 C221 120.3(7) . . ?
C225 C226 H226 119.8 . . ?
C232 C231 P2 119.8(5) . . ?
C236 C231 P2 120.5(5) . . ?
C236 C231 C232 119.6(6) . . ?
C231 C232 H232 120.1 . . ?
C233 C232 C231 119.9(6) . . ?
C233 C232 H232 120.1 . . ?
C232 C233 H233 119.9 . . ?
C232 C233 C234 120.3(6) . . ?
C234 C233 H233 119.9 . . ?
C233 C234 H234 120.1 . . ?
C235 C234 C233 119.8(6) . . ?
C235 C234 H234 120.1 . . ?
C234 C235 H235 119.8 . . ?
C234 C235 C236 120.4(6) . . ?
C236 C235 H235 119.8 . . ?
C231 C236 H236 120.0 . . ?
C235 C236 C231 120.0(6) . . ?
C235 C236 H236 120.0 . . ?
C242 C241 P2 121.6(5) . . ?
C242 C241 C246 119.0(6) . . ?
C246 C241 P2 119.2(5) . . ?
C241 C242 H242 119.7 . . ?
C243 C242 C241 120.6(8) . . ?
C243 C242 H242 119.7 . . ?
C242 C243 H243 119.9 . . ?
C244 C243 C242 120.3(7) . . ?
C244 C243 H243 119.9 . . ?
C243 C244 H244 119.2 . . ?
C243 C244 C245 121.6(7) . . ?
C245 C244 H244 119.2 . . ?
C244 C245 H245 121.7 . . ?
C246 C245 C244 116.6(8) . . ?
C246 C245 H245 121.7 . . ?
C241 C246 H246 119.1 . . ?
C245 C246 C241 121.9(7) . . ?
C245 C246 H246 119.1 . . ?
C311 P3 C321 108.0(4) . . ?
C331 P3 C311 111.3(3) . . ?
C331 P3 C321 111.0(3) . . ?
C341 P3 C311 110.0(3) . . ?
C341 P3 C321 105.4(4) . . ?
C341 P3 C331 110.9(3) . . ?
C312 C311 P3 120.3(5) . . ?
C312 C311 C316 120.8(6) . . ?
C316 C311 P3 118.8(6) . . ?
C311 C312 H312 120.6 . . ?
C313 C312 C311 118.9(6) . . ?
C313 C312 H312 120.6 . . ?
C312 C313 H313 119.4 . . ?
C312 C313 C314 121.2(7) . . ?
C314 C313 H313 119.4 . . ?
C313 C314 H314 120.2 . . ?
C315 C314 C313 119.7(6) . . ?
C315 C314 H314 120.2 . . ?
C314 C315 H315 120.2 . . ?
C314 C315 C316 119.7(7) . . ?
C316 C315 H315 120.2 . . ?
C311 C316 H316 120.4 . . ?
C315 C316 C311 119.3(7) . . ?
C315 C316 H316 120.4 . . ?
C322 C321 P3 120.3(6) . . ?
C322 C321 C326 120.6(7) . . ?
C326 C321 P3 119.1(6) . . ?
C321 C322 H322 121.2 . . ?
C321 C322 C323 117.6(9) . . ?
C323 C322 H322 121.2 . . ?
C322 C323 H323 119.7 . . ?
C324 C323 C322 120.5(8) . . ?
C324 C323 H323 119.7 . . ?
C323 C324 H324 119.8 . . ?
C325 C324 C323 120.4(9) . . ?
C325 C324 H324 119.8 . . ?
C324 C325 H325 118.6 . . ?
C324 C325 C326 122.8(10) . . ?
C326 C325 H325 118.6 . . ?
C321 C326 C325 117.8(8) . . ?
C321 C326 H326 121.1 . . ?
C325 C326 H326 121.1 . . ?
C332 C331 P3 121.0(5) . . ?
C332 C331 C336 120.1(5) . . ?
C336 C331 P3 118.7(5) . . ?
C331 C332 H332 119.8 . . ?
C333 C332 C331 120.4(6) . . ?
C333 C332 H332 119.8 . . ?
C332 C333 H333 120.4 . . ?
C332 C333 C334 119.3(6) . . ?
C334 C333 H333 120.4 . . ?
C333 C334 H334 119.7 . . ?
C335 C334 C333 120.7(6) . . ?
C335 C334 H334 119.7 . . ?
C334 C335 H335 119.8 . . ?
C334 C335 C336 120.4(6) . . ?
C336 C335 H335 119.8 . . ?
C331 C336 H336 120.4 . . ?
C335 C336 C331 119.2(6) . . ?
C335 C336 H336 120.4 . . ?
C342 C341 P3 117.7(6) . . ?
C346 C341 P3 122.2(5) . . ?
C346 C341 C342 120.0(7) . . ?
C341 C342 H342 120.1 . . ?
C343 C342 C341 119.8(8) . . ?
C343 C342 H342 120.1 . . ?
C342 C343 H343 120.1 . . ?
C344 C343 C342 119.7(8) . . ?
C344 C343 H343 120.1 . . ?
C343 C344 H344 119.8 . . ?
C345 C344 C343 120.4(9) . . ?
C345 C344 H344 119.8 . . ?
C344 C345 H345 118.5 . . ?
C344 C345 C346 123.1(9) . . ?
C346 C345 H345 118.5 . . ?
C341 C346 C345 117.0(8) . . ?
C341 C346 H346 121.5 . . ?
C345 C346 H346 121.5 . . ?
C421 P4 C411 109.5(3) . . ?
C431 P4 C411 109.9(3) . . ?
C431 P4 C421 110.3(3) . . ?
C441 P4 C411 108.5(3) . . ?
C441 P4 C421 107.0(4) . . ?
C441 P4 C431 111.5(4) . . ?
C412 C411 P4 119.0(5) . . ?
C416 C411 P4 120.4(5) . . ?
C416 C411 C412 120.6(6) . . ?
C411 C412 H412 120.8 . . ?
C413 C412 C411 118.4(7) . . ?
C413 C412 H412 120.8 . . ?
C412 C413 H413 119.6 . . ?
C414 C413 C412 120.8(7) . . ?
C414 C413 H413 119.6 . . ?
C413 C414 H414 119.5 . . ?
C415 C414 C413 121.0(7) . . ?
C415 C414 H414 119.5 . . ?
C414 C415 H415 120.6 . . ?
C414 C415 C416 118.9(8) . . ?
C416 C415 H415 120.6 . . ?
C411 C416 C415 120.3(7) . . ?
C411 C416 H416 119.9 . . ?
C415 C416 H416 119.9 . . ?
C422 C421 P4 119.1(6) . . ?
C426 C421 P4 120.8(5) . . ?
C426 C421 C422 119.1(7) . . ?
C421 C422 H422 119.8 . . ?
C423 C422 C421 120.4(8) . . ?
C423 C422 H422 119.8 . . ?
C422 C423 H423 120.9 . . ?
C422 C423 C424 118.3(8) . . ?
C424 C423 H423 120.9 . . ?
C423 C424 H424 119.7 . . ?
C425 C424 C423 120.5(8) . . ?
C425 C424 H424 119.7 . . ?
C424 C425 H425 119.2 . . ?
C424 C425 C426 121.6(8) . . ?
C426 C425 H425 119.2 . . ?
C421 C426 H426 120.0 . . ?
C425 C426 C421 119.9(8) . . ?
C425 C426 H426 120.0 . . ?
C432 C431 P4 120.0(5) . . ?
C432 C431 C436 119.9(7) . . ?
C436 C431 P4 120.1(6) . . ?
C431 C432 H432 119.7 . . ?
C431 C432 C433 120.6(6) . . ?
C433 C432 H432 119.7 . . ?
C432 C433 H433 120.2 . . ?
C434 C433 C432 119.7(7) . . ?
C434 C433 H433 120.2 . . ?
C433 C434 H434 119.8 . . ?
C433 C434 C435 120.4(7) . . ?
C435 C434 H434 119.8 . . ?
C434 C435 H435 119.8 . . ?
C436 C435 C434 120.3(7) . . ?
C436 C435 H435 119.8 . . ?
C431 C436 H436 120.5 . . ?
C435 C436 C431 119.0(8) . . ?
C435 C436 H436 120.5 . . ?
C442 C441 P4 122.7(7) . . ?
C446 C441 P4 116.9(7) . . ?
C446 C441 C442 120.4(9) . . ?
C441 C442 H442 120.9 . . ?
C441 C442 C443 118.2(11) . . ?
C443 C442 H442 120.9 . . ?
C442 C443 H443 120.1 . . ?
C442 C443 C444 119.8(11) . . ?
C444 C443 H443 120.1 . . ?
C443 C444 H444 120.4 . . ?
C445 C444 C443 119.3(9) . . ?
C445 C444 H444 120.4 . . ?
C444 C445 H445 118.3 . . ?
C444 C445 C446 123.4(12) . . ?
C446 C445 H445 118.3 . . ?
C441 C446 C445 118.7(11) . . ?
C441 C446 H446 120.7 . . ?
C445 C446 H446 120.7 . . ?
H1XA C1X H1XB 109.5 . . ?
H1XA C1X H1XC 109.5 . . ?
H1XB C1X H1XC 109.5 . . ?
C2X C1X H1XA 109.5 . . ?
C2X C1X H1XB 109.5 . . ?
C2X C1X H1XC 109.5 . . ?
N1X C2X C1X 173.1(17) . . ?
H3YA C3Y H3YB 109.5 . . ?
H3YA C3Y H3YC 109.5 . . ?
H3YB C3Y H3YC 109.5 . . ?
C4Y C3Y H3YA 109.5 . . ?
C4Y C3Y H3YB 109.5 . . ?
C4Y C3Y H3YC 109.5 . . ?
N2Y C4Y C3Y 170(2) . . ?

loop_
_geom_torsion_atom_site_label_1
_geom_torsion_atom_site_label_2
_geom_torsion_atom_site_label_3
_geom_torsion_atom_site_label_4
_geom_torsion
_geom_torsion_site_symmetry_1
_geom_torsion_site_symmetry_2
_geom_torsion_site_symmetry_3
_geom_torsion_site_symmetry_4
_geom_torsion_publ_flag
Se1 W1 O5A W2 -121.7(9) . . . . ?
Se1 W1 O9A W5 171.5(3) . . . . ?
Se2 W2 O6A W3 -121.5(9) . . . . ?
Se2 W2 O11A W7 171.9(3) . . . . ?
Se3 W3 O7A W1 -125.1(9) . . . . ?
Se3 W3 O13A W9 169.1(3) . . . . ?
Se4 W4 O19A W9 -124.0(8) . . . . ?
Se5 W5 O14A W4 168.8(3) . . . . ?
Se5 W5 O21A W11 -128.0(8) . . . . ?
Se6 W6 O10A W2 172.8(3) . . . . ?
Se6 W6 O15A W5 -125.6(8) . . . . ?
Se7 W7 O16A W6 168.9(3) . . . . ?
Se7 W7 O23A W12 -130.3(8) . . . . ?
Se8 W8 O12A W3 170.4(4) . . . . ?
Se8 W8 O17A W7 -126.0(8) . . . . ?
Se9 W9 O18A W8 168.1(4) . . . . ?
Se9 W9 O25A W10 -133.3(8) . . . . ?
Se10 W10 O20A W4 -129.6(9) . . . . ?
Se10 W10 O26A W11 171.4(3) . . . . ?
Se11 W11 O22A W6 -124.7(8) . . . . ?
Se12 W12 O24A W8 -130.2(7) . . . . ?
Se12 W12 O28A W10 168.2(4) . . . . ?
Se21 W21 O9B W25 -172.8(5) . . . . ?
Se22 W22 O6B W23 121.8(12) . . . . ?
Se23 W23 O6B W22 -124.4(12) . . . . ?
Se23 W23 O7B W21 127.6(15) . . . . ?
Se24 W24 O8B W21 -173.3(5) . . . . ?
Se24 W24 O19B W29 126.9(13) . . . . ?
Se25 W25 O14B W24 -168.7(6) . . . . ?
Se26 W26 O10B W22 -173.4(6) . . . . ?
Se26 W26 O15B W25 121.2(12) . . . . ?
Se27 W27 O16B W26 -169.9(6) . . . . ?
Se27 W27 O23B W32 132.4(12) . . . . ?
Se28 W28 O12B W23 -173.1(6) . . . . ?
Se28 W28 O17B W27 129.1(13) . . . . ?
Se29 W29 O18B W28 -168.5(6) . . . . ?
Se29 W29 O25B W30 137.4(14) . . . . ?
Se30 W30 O20B W24 132.3(12) . . . . ?
Se30 W30 O26B W31 -168.7(7) . . . . ?
Se30 W30 O28B W32 168.2(6) . . . . ?
Se31 W31 O22B W26 124.4(11) . . . . ?
Se31 W31 O26B W30 168.7(7) . . . . ?
Se31 W31 O27B W32 -174.1(6) . . . . ?
Se32 W32 O23B W27 -134.5(12) . . . . ?
Se32 W32 O24B W28 130.2(13) . . . . ?
O1A W1 O5A W2 63.5(9) . . . . ?
O1A W1 O9A W5 -1.7(3) . . . . ?
O1A W4 O19A W9 61.4(9) . . . . ?
O1A W5 O14A W4 -0.9(3) . . . . ?
O1A W5 O21A W11 56.5(8) . . . . ?
O1A Si1A O2A W2 -60.8(8) . . . . ?
O1A Si1A O2A W6 59.1(7) . . . . ?
O1A Si1A O2A W7 178.7(4) . . . . ?
O1A Si1A O3A W3 54.4(9) . . . . ?
O1A Si1A O3A W8 176.8(4) . . . . ?
O1A Si1A O3A W9 -65.5(8) . . . . ?
O1A Si1A O4A W10 58.6(10) . . . . ?
O1A Si1A O4A W11 -60.3(9) . . . . ?
O1A Si1A O4A W12 178.1(5) . . . . ?
O2A W2 O6A W3 63.2(10) . . . . ?
O2A W2 O11A W7 -1.9(3) . . . . ?
O2A W6 O10A W2 0.3(3) . . . . ?
O2A W6 O15A W5 58.3(9) . . . . ?
O2A W7 O16A W6 -1.7(3) . . . . ?
O2A W7 O23A W12 54.7(8) . . . . ?
O2A Si1A O1A W1 57.2(9) . . . . ?
O2A Si1A O1A W4 177.9(4) . . . . ?
O2A Si1A O1A W5 -64.0(7) . . . . ?
O2A Si1A O3A W3 -62.6(9) . . . . ?
O2A Si1A O3A W8 59.8(8) . . . . ?
O2A Si1A O3A W9 177.5(4) . . . . ?
O2A Si1A O4A W10 177.6(5) . . . . ?
O2A Si1A O4A W11 58.7(10) . . . . ?
O2A Si1A O4A W12 -62.9(10) . . . . ?
O3A W3 O7A W1 58.6(9) . . . . ?
O3A W3 O13A W9 -3.3(3) . . . . ?
O3A W8 O12A W3 -1.0(4) . . . . ?
O3A W8 O17A W7 59.0(9) . . . . ?
O3A W9 O18A W8 -1.7(4) . . . . ?
O3A W9 O25A W10 51.5(9) . . . . ?
O3A Si1A O1A W1 -59.4(9) . . . . ?
O3A Si1A O1A W4 61.3(7) . . . . ?
O3A Si1A O1A W5 179.4(4) . . . . ?
O3A Si1A O2A W2 57.1(9) . . . . ?
O3A Si1A O2A W6 177.1(4) . . . . ?
O3A Si1A O2A W7 -63.4(7) . . . . ?
O3A Si1A O4A W10 -64.2(10) . . . . ?
O3A Si1A O4A W11 177.0(5) . . . . ?
O3A Si1A O4A W12 55.4(10) . . . . ?
O4A W10 O20A W4 58.8(9) . . . . ?
O4A W10 O26A W11 0.5(3) . . . . ?
O4A W11 O22A W6 64.6(9) . . . . ?
O4A W12 O24A W8 57.3(8) . . . . ?
O4A W12 O28A W10 -2.5(4) . . . . ?
O4A Si1A O1A W1 176.7(5) . . . . ?
O4A Si1A O1A W4 -62.6(9) . . . . ?
O4A Si1A O1A W5 55.5(10) . . . . ?
O4A Si1A O2A W2 177.9(5) . . . . ?
O4A Si1A O2A W6 -62.1(10) . . . . ?
O4A Si1A O2A W7 57.4(10) . . . . ?
O4A Si1A O3A W3 178.3(5) . . . . ?
O4A Si1A O3A W8 -59.2(10) . . . . ?
O4A Si1A O3A W9 58.5(10) . . . . ?
O5A W1 O9A W5 -84.1(4) . . . . ?
O5A W2 O6A W3 -19.6(10) . . . . ?
O5A W2 O11A W7 -3.8(10) . . . . ?
O6A W2 O11A W7 -84.9(4) . . . . ?
O6A W3 O7A W1 -23.2(9) . . . . ?
O6A W3 O13A W9 -7.7(10) . . . . ?
O7A W1 O5A W2 -18.7(10) . . . . ?
O7A W1 O9A W5 -4.3(9) . . . . ?
O7A W3 O13A W9 -87.7(4) . . . . ?
O8A W1 O5A W2 50.0(13) . . . . ?
O8A W1 O9A W5 70.0(4) . . . . ?
O8A W4 O19A W9 133.9(9) . . . . ?
O9A W1 O5A W2 135.7(9) . . . . ?
O9A W5 O14A W4 71.0(4) . . . . ?
O9A W5 O21A W11 39.0(13) . . . . ?
O10A W2 O6A W3 50.7(14) . . . . ?
O10A W2 O11A W7 70.8(4) . . . . ?
O10A W6 O15A W5 131.5(9) . . . . ?
O11A W2 O6A W3 136.0(10) . . . . ?
O11A W7 O16A W6 69.9(4) . . . . ?
O11A W7 O23A W12 37.8(13) . . . . ?
O12A W3 O7A W1 41.5(15) . . . . ?
O12A W3 O13A W9 69.0(4) . . . . ?
O12A W8 O17A W7 131.7(9) . . . . ?
O13A W3 O7A W1 132.0(9) . . . . ?
O13A W9 O18A W8 69.6(5) . . . . ?
O13A W9 O25A W10 30.8(14) . . . . ?
O14A W4 O19A W9 48.3(13) . . . . ?
O14A W5 O21A W11 129.5(8) . . . . ?
O15A W5 O14A W4 -2.3(10) . . . . ?
O15A W5 O21A W11 -27.0(8) . . . . ?
O15A W6 O10A W2 -84.1(4) . . . . ?
O16A W6 O10A W2 72.9(4) . . . . ?
O16A W6 O15A W5 43.0(14) . . . . ?
O16A W7 O23A W12 127.8(8) . . . . ?
O17A W7 O16A W6 -5.1(9) . . . . ?
O17A W7 O23A W12 -28.1(8) . . . . ?
O17A W8 O12A W3 -85.2(4) . . . . ?
O18A W8 O12A W3 70.7(4) . . . . ?
O18A W8 O17A W7 42.6(13) . . . . ?
O18A W9 O25A W10 123.9(9) . . . . ?
O19A W9 O18A W8 -4.2(10) . . . . ?
O19A W9 O25A W10 -31.1(9) . . . . ?
O20A W4 O19A W9 -21.8(9) . . . . ?
O20A W10 O26A W11 -83.9(4) . . . . ?
O21A W5 O14A W4 -86.5(4) . . . . ?
O21A W11 O22A W6 -19.8(9) . . . . ?
O22A W6 O10A W2 1.8(9) . . . . ?
O22A W6 O15A W5 -24.8(9) . . . . ?
O23A W7 O16A W6 -86.7(4) . . . . ?
O23A W12 O24A W8 -26.9(8) . . . . ?
O23A W12 O28A W10 -5.1(10) . . . . ?
O24A W8 O12A W3 1.1(10) . . . . ?
O24A W8 O17A W7 -25.3(9) . . . . ?
O24A W12 O28A W10 -87.7(4) . . . . ?
O25A W9 O18A W8 -87.5(5) . . . . ?
O25A W10 O20A W4 -25.9(9) . . . . ?
O25A W10 O26A W11 -2.2(10) . . . . ?
O26A W10 O20A W4 131.1(9) . . . . ?
O26A W11 O22A W6 56.7(12) . . . . ?
O27A W11 O22A W6 135.1(9) . . . . ?
O27A W12 O24A W8 41.9(12) . . . . ?
O27A W12 O28A W10 69.0(5) . . . . ?
O28A W10 O20A W4 41.4(14) . . . . ?
O28A W10 O26A W11 72.1(4) . . . . ?
O28A W12 O24A W8 129.7(8) . . . . ?
O1B W21 O9B W25 2.9(6) . . . . ?
O1B W24 O8B W21 -0.4(6) . . . . ?
O1B W24 O19B W29 -58.2(13) . . . . ?
O1B W25 O14B W24 1.7(6) . . . . ?
O1B Si1B O2B W22 58.9(15) . . . . ?
O1B Si1B O2B W26 -58.7(14) . . . . ?
O1B Si1B O2B W27 -178.7(7) . . . . ?
O1B Si1B O3B W23 -53.6(15) . . . . ?
O1B Si1B O3B W28 -175.7(8) . . . . ?
O1B Si1B O3B W29 64.9(14) . . . . ?
O1B Si1B O4B W30 -59.4(16) . . . . ?
O1B Si1B O4B W31 57.7(16) . . . . ?
O1B Si1B O4B W32 179.6(8) . . . . ?
O2B W22 O6B W23 -64.9(13) . . . . ?
O2B W26 O10B W22 -0.5(6) . . . . ?
O2B W26 O15B W25 -62.6(12) . . . . ?
O2B W27 O16B W26 2.0(6) . . . . ?
O2B W27 O23B W32 -52.6(12) . . . . ?
O2B Si1B O1B W21 -59.2(15) . . . . ?
O2B Si1B O1B W24 -177.3(7) . . . . ?
O2B Si1B O1B W25 64.3(14) . . . . ?
O2B Si1B O3B W23 63.2(14) . . . . ?
O2B Si1B O3B W28 -58.9(14) . . . . ?
O2B Si1B O3B W29 -178.2(7) . . . . ?
O2B Si1B O4B W30 -178.5(8) . . . . ?
O2B Si1B O4B W31 -61.4(16) . . . . ?
O2B Si1B O4B W32 60.5(16) . . . . ?
O3B W23 O6B W22 66.9(13) . . . . ?
O3B W23 O7B W21 -60.5(15) . . . . ?
O3B W28 O12B W23 -1.6(6) . . . . ?
O3B W28 O17B W27 -55.8(14) . . . . ?
O3B W29 O18B W28 2.4(6) . . . . ?
O3B W29 O25B W30 -48.5(15) . . . . ?
O3B Si1B O1B W21 56.8(16) . . . . ?
O3B Si1B O1B W24 -61.4(14) . . . . ?
O3B Si1B O1B W25 -179.7(7) . . . . ?
O3B Si1B O2B W22 -59.8(15) . . . . ?
O3B Si1B O2B W26 -177.4(7) . . . . ?
O3B Si1B O2B W27 62.6(14) . . . . ?
O3B Si1B O4B W30 65.4(16) . . . . ?
O3B Si1B O4B W31 -177.5(8) . . . . ?
O3B Si1B O4B W32 -55.6(16) . . . . ?
O4B W30 O20B W24 -56.4(13) . . . . ?
O4B W30 O26B W31 3.0(7) . . . . ?
O4B W30 O28B W32 -2.3(6) . . . . ?
O4B W31 O22B W26 -63.3(12) . . . . ?
O4B W31 O26B W30 -3.0(7) . . . . ?
O4B W31 O27B W32 0.5(6) . . . . ?
O4B W32 O23B W27 54.6(12) . . . . ?
O4B W32 O24B W28 -60.3(13) . . . . ?
O4B Si1B O1B W21 -178.4(8) . . . . ?
O4B Si1B O1B W24 63.5(16) . . . . ?
O4B Si1B O1B W25 -54.9(16) . . . . ?
O4B Si1B O2B W22 -178.7(8) . . . . ?
O4B Si1B O2B W26 63.7(16) . . . . ?
O4B Si1B O2B W27 -56.3(16) . . . . ?
O4B Si1B O3B W23 -179.7(8) . . . . ?
O4B Si1B O3B W28 58.1(16) . . . . ?
O4B Si1B O3B W29 -61.2(16) . . . . ?
O5B W21 O9B W25 87.2(7) . . . . ?
O5B W22 O6B W23 19.4(13) . . . . ?
O6B W23 O7B W21 23.1(16) . . . . ?
O7B W21 O9B W25 9.7(17) . . . . ?
O7B W23 O6B W22 -19.4(13) . . . . ?
O8B W21 O9B W25 -70.2(7) . . . . ?
O8B W24 O19B W29 -131.3(13) . . . . ?
O9B W25 O14B W24 -69.9(7) . . . . ?
O10B W22 O6B W23 -56(2) . . . . ?
O10B W26 O15B W25 -135.6(13) . . . . ?
O11B W22 O6B W23 -137.7(13) . . . . ?
O11B W27 O16B W26 -70.9(7) . . . . ?
O11B W27 O23B W32 -35(2) . . . . ?
O12B W23 O6B W22 137.9(13) . . . . ?
O12B W23 O7B W21 -54(2) . . . . ?
O12B W28 O17B W27 -127.9(14) . . . . ?
O13B W23 O6B W22 73.5(18) . . . . ?
O13B W23 O7B W21 -132.5(15) . . . . ?
O13B W29 O18B W28 -69.8(7) . . . . ?
O13B W29 O25B W30 -29(2) . . . . ?
O14B W24 O8B W21 -72.1(7) . . . . ?
O14B W24 O19B W29 -45(2) . . . . ?
O15B W25 O14B W24 5.4(14) . . . . ?
O15B W26 O10B W22 83.4(7) . . . . ?
O16B W26 O10B W22 -72.1(7) . . . . ?
O16B W26 O15B W25 -50.5(19) . . . . ?
O16B W27 O23B W32 -126.1(12) . . . . ?
O17B W27 O16B W26 5.3(18) . . . . ?
O17B W27 O23B W32 31.8(12) . . . . ?
O17B W28 O12B W23 83.0(8) . . . . ?
O18B W28 O12B W23 -73.0(7) . . . . ?
O18B W28 O17B W27 -41(2) . . . . ?
O18B W29 O25B W30 -121.2(15) . . . . ?
O19B W24 O8B W21 84.5(7) . . . . ?
O19B W29 O18B W28 6.4(16) . . . . ?
O19B W29 O25B W30 35.0(15) . . . . ?
O20B W24 O8B W21 -1.4(16) . . . . ?
O20B W24 O19B W29 25.7(13) . . . . ?
O20B W30 O26B W31 88.6(8) . . . . ?
O20B W30 O28B W32 -19.4(17) . . . . ?
O21B W25 O14B W24 85.8(7) . . . . ?
O21B W31 O22B W26 21.7(13) . . . . ?
O21B W31 O26B W30 -88.8(8) . . . . ?
O21B W31 O27B W32 5.6(18) . . . . ?
O22B W26 O10B W22 -1.6(16) . . . . ?
O22B W26 O15B W25 19.9(13) . . . . ?
O22B W31 O26B W30 -15.5(18) . . . . ?
O22B W31 O27B W32 84.8(7) . . . . ?
O23B W27 O16B W26 87.0(7) . . . . ?
O23B W32 O24B W28 26.2(13) . . . . ?
O24B W28 O12B W23 0.0(16) . . . . ?
O24B W28 O17B W27 26.9(14) . . . . ?
O24B W32 O23B W27 -31.7(12) . . . . ?
O25B W29 O18B W28 87.2(7) . . . . ?
O25B W30 O20B W24 29.1(13) . . . . ?
O25B W30 O26B W31 13.8(18) . . . . ?
O25B W30 O28B W32 -88.0(8) . . . . ?
O26B W30 O20B W24 -128.7(13) . . . . ?
O26B W30 O28B W32 69.3(8) . . . . ?
O26B W31 O22B W26 -51(2) . . . . ?
O26B W31 O27B W32 -70.4(8) . . . . ?
O27B W31 O22B W26 -135.5(12) . . . . ?
O27B W31 O26B W30 68.7(9) . . . . ?
O27B W32 O23B W27 127.3(13) . . . . ?
O27B W32 O24B W28 -50(2) . . . . ?
O28B W30 O20B W24 -40(2) . . . . ?
O28B W30 O26B W31 -68.7(9) . . . . ?
O28B W32 O23B W27 52(2) . . . . ?
O28B W32 O24B W28 -132.7(13) . . . . ?
P1 C111 C112 C113 -172.4(10) . . . . ?
P1 C111 C116 C115 171.5(7) . . . . ?
P1 C121 C122 C123 178.1(9) . . . . ?
P1 C121 C126 C125 -179.4(9) . . . . ?
P1 C131 C132 C133 175.5(6) . . . . ?
P1 C131 C136 C135 -175.7(6) . . . . ?
P1 C141 C142 C143 -179.0(7) . . . . ?
P1 C141 C146 C145 179.2(6) . . . . ?
C111 P1 C121 C122 128.0(8) . . . . ?
C111 P1 C121 C126 -53.5(7) . . . . ?
C111 P1 C131 C132 -64.1(7) . . . . ?
C111 P1 C131 C136 111.4(6) . . . . ?
C111 P1 C141 C142 -55.5(7) . . . . ?
C111 P1 C141 C146 127.7(6) . . . . ?
C111 C112 C113 C114 5(2) . . . . ?
C112 C111 C116 C115 -2.0(13) . . . . ?
C112 C113 C114 C115 -9(2) . . . . ?
C113 C114 C115 C116 8.1(15) . . . . ?
C114 C115 C116 C111 -2.5(13) . . . . ?
C116 C111 C112 C113 1.0(16) . . . . ?
C121 P1 C111 C112 93.7(8) . . . . ?
C121 P1 C111 C116 -79.8(7) . . . . ?
C121 P1 C131 C132 54.8(7) . . . . ?
C121 P1 C131 C136 -129.7(6) . . . . ?
C121 P1 C141 C142 -171.9(6) . . . . ?
C121 P1 C141 C146 11.3(7) . . . . ?
C121 C122 C123 C124 0(2) . . . . ?
C122 C121 C126 C125 -0.9(15) . . . . ?
C122 C123 C124 C125 2(2) . . . . ?
C123 C124 C125 C126 -2.6(18) . . . . ?
C124 C125 C126 C121 2.3(17) . . . . ?
C126 C121 C122 C123 -0.3(15) . . . . ?
C131 P1 C111 C112 -145.9(8) . . . . ?
C131 P1 C111 C116 40.7(7) . . . . ?
C131 P1 C121 C122 6.9(9) . . . . ?
C131 P1 C121 C126 -174.6(7) . . . . ?
C131 P1 C141 C142 67.5(7) . . . . ?
C131 P1 C141 C146 -109.3(6) . . . . ?
C131 C132 C133 C134 1.0(14) . . . . ?
C132 C131 C136 C135 -0.1(11) . . . . ?
C132 C133 C134 C135 -1.8(14) . . . . ?
C133 C134 C135 C136 1.7(14) . . . . ?
C134 C135 C136 C131 -0.8(13) . . . . ?
C136 C131 C132 C133 0.0(12) . . . . ?
C141 P1 C111 C112 -22.7(9) . . . . ?
C141 P1 C111 C116 163.8(6) . . . . ?
C141 P1 C121 C122 -114.4(8) . . . . ?
C141 P1 C121 C126 64.0(7) . . . . ?
C141 P1 C131 C132 173.9(6) . . . . ?
C141 P1 C131 C136 -10.6(7) . . . . ?
C141 C142 C143 C144 0.7(13) . . . . ?
C142 C141 C146 C145 2.3(11) . . . . ?
C142 C143 C144 C145 0.5(13) . . . . ?
C143 C144 C145 C146 -0.3(13) . . . . ?
C144 C145 C146 C141 -1.2(12) . . . . ?
C146 C141 C142 C143 -2.1(12) . . . . ?
P2 C211 C212 C213 170.2(6) . . . . ?
P2 C211 C216 C215 -173.9(6) . . . . ?
P2 C221 C222 C223 177.0(7) . . . . ?
P2 C221 C226 C225 -177.0(7) . . . . ?
P2 C231 C232 C233 173.2(5) . . . . ?
P2 C231 C236 C235 -174.7(5) . . . . ?
P2 C241 C242 C243 -175.6(5) . . . . ?
P2 C241 C246 C245 176.8(7) . . . . ?
C211 P2 C221 C222 -92.7(7) . . . . ?
C211 P2 C221 C226 89.0(6) . . . . ?
C211 P2 C231 C232 47.8(6) . . . . ?
C211 P2 C231 C236 -135.6(5) . . . . ?
C211 P2 C241 C242 2.7(7) . . . . ?
C211 P2 C241 C246 -171.9(6) . . . . ?
C211 C212 C213 C214 2.2(11) . . . . ?
C212 C211 C216 C215 -2.4(12) . . . . ?
C212 C213 C214 C215 0.5(12) . . . . ?
C213 C214 C215 C216 -4.2(13) . . . . ?
C214 C215 C216 C211 5.1(13) . . . . ?
C216 C211 C212 C213 -1.2(11) . . . . ?
C221 P2 C211 C212 163.1(5) . . . . ?
C221 P2 C211 C216 -25.4(7) . . . . ?
C221 P2 C231 C232 -74.3(5) . . . . ?
C221 P2 C231 C236 102.3(5) . . . . ?
C221 P2 C241 C242 121.3(6) . . . . ?
C221 P2 C241 C246 -53.3(6) . . . . ?
C221 C222 C223 C224 2.2(14) . . . . ?
C222 C221 C226 C225 4.6(11) . . . . ?
C222 C223 C224 C225 0.2(15) . . . . ?
C223 C224 C225 C226 -0.2(14) . . . . ?
C224 C225 C226 C221 -2.2(13) . . . . ?
C226 C221 C222 C223 -4.6(12) . . . . ?
C231 P2 C211 C212 40.9(7) . . . . ?
C231 P2 C211 C216 -147.6(6) . . . . ?
C231 P2 C221 C222 29.7(7) . . . . ?
C231 P2 C221 C226 -148.6(6) . . . . ?
C231 P2 C241 C242 -119.2(6) . . . . ?
C231 P2 C241 C246 66.2(7) . . . . ?
C231 C232 C233 C234 2.7(9) . . . . ?
C232 C231 C236 C235 1.9(9) . . . . ?
C232 C233 C234 C235 -0.6(10) . . . . ?
C233 C234 C235 C236 -0.9(11) . . . . ?
C234 C235 C236 C231 0.2(11) . . . . ?
C236 C231 C232 C233 -3.4(9) . . . . ?
C241 P2 C211 C212 -81.0(7) . . . . ?
C241 P2 C211 C216 90.5(7) . . . . ?
C241 P2 C221 C222 149.4(6) . . . . ?
C241 P2 C221 C226 -29.0(6) . . . . ?
C241 P2 C231 C232 168.8(5) . . . . ?
C241 P2 C231 C236 -14.6(6) . . . . ?
C241 C242 C243 C244 -0.8(11) . . . . ?
C242 C241 C246 C245 2.0(12) . . . . ?
C242 C243 C244 C245 1.5(12) . . . . ?
C243 C244 C245 C246 -0.5(13) . . . . ?
C244 C245 C246 C241 -1.3(13) . . . . ?
C246 C241 C242 C243 -1.0(10) . . . . ?
P3 C311 C312 C313 -171.8(6) . . . . ?
P3 C311 C316 C315 169.1(7) . . . . ?
P3 C321 C322 C323 175.4(6) . . . . ?
P3 C321 C326 C325 -175.4(6) . . . . ?
P3 C331 C332 C333 174.1(5) . . . . ?
P3 C331 C336 C335 -174.5(5) . . . . ?
P3 C341 C342 C343 177.9(7) . . . . ?
P3 C341 C346 C345 -177.9(9) . . . . ?
C311 P3 C321 C322 -4.9(7) . . . . ?
C311 P3 C321 C326 173.0(6) . . . . ?
C311 P3 C331 C332 134.1(5) . . . . ?
C311 P3 C331 C336 -50.4(6) . . . . ?
C311 P3 C341 C342 -87.8(7) . . . . ?
C311 P3 C341 C346 88.5(8) . . . . ?
C311 C312 C313 C314 1.3(11) . . . . ?
C312 C311 C316 C315 -7.7(12) . . . . ?
C312 C313 C314 C315 -4.6(12) . . . . ?
C313 C314 C315 C316 1.8(13) . . . . ?
C314 C315 C316 C311 4.3(13) . . . . ?
C316 C311 C312 C313 4.9(11) . . . . ?
C321 P3 C311 C312 81.5(7) . . . . ?
C321 P3 C311 C316 -95.2(7) . . . . ?
C321 P3 C331 C332 13.8(6) . . . . ?
C321 P3 C331 C336 -170.7(5) . . . . ?
C321 P3 C341 C342 28.4(7) . . . . ?
C321 P3 C341 C346 -155.3(7) . . . . ?
C321 C322 C323 C324 -0.6(12) . . . . ?
C322 C321 C326 C325 2.5(12) . . . . ?
C322 C323 C324 C325 4.0(14) . . . . ?
C323 C324 C325 C326 -4.1(15) . . . . ?
C324 C325 C326 C321 0.9(14) . . . . ?
C326 C321 C322 C323 -2.6(11) . . . . ?
C331 P3 C311 C312 -40.6(7) . . . . ?
C331 P3 C311 C316 142.7(6) . . . . ?
C331 P3 C321 C322 117.3(6) . . . . ?
C331 P3 C321 C326 -64.7(7) . . . . ?
C331 P3 C341 C342 148.7(6) . . . . ?
C331 P3 C341 C346 -35.1(8) . . . . ?
C331 C332 C333 C334 -0.1(9) . . . . ?
C332 C331 C336 C335 1.0(9) . . . . ?
C332 C333 C334 C335 1.8(10) . . . . ?
C333 C334 C335 C336 -2.2(10) . . . . ?
C334 C335 C336 C331 0.7(9) . . . . ?
C336 C331 C332 C333 -1.4(9) . . . . ?
C341 P3 C311 C312 -163.9(6) . . . . ?
C341 P3 C311 C316 19.3(7) . . . . ?
C341 P3 C321 C322 -122.5(6) . . . . ?
C341 P3 C321 C326 55.5(7) . . . . ?
C341 P3 C331 C332 -103.1(5) . . . . ?
C341 P3 C331 C336 72.4(6) . . . . ?
C341 C342 C343 C344 -1.2(15) . . . . ?
C342 C341 C346 C345 -1.8(14) . . . . ?
C342 C343 C344 C345 1.0(17) . . . . ?
C343 C344 C345 C346 -1(2) . . . . ?
C344 C345 C346 C341 1.7(19) . . . . ?
C346 C341 C342 C343 1.6(13) . . . . ?
P4 C411 C412 C413 -179.9(6) . . . . ?
P4 C411 C416 C415 178.4(6) . . . . ?
P4 C421 C422 C423 169.7(8) . . . . ?
P4 C421 C426 C425 -170.9(7) . . . . ?
P4 C431 C432 C433 177.3(6) . . . . ?
P4 C431 C436 C435 -175.7(7) . . . . ?
P4 C441 C442 C443 179.3(8) . . . . ?
P4 C441 C446 C445 176.1(8) . . . . ?
C411 P4 C421 C422 28.3(8) . . . . ?
C411 P4 C421 C426 -163.4(6) . . . . ?
C411 P4 C431 C432 8.2(7) . . . . ?
C411 P4 C431 C436 -171.7(6) . . . . ?
C411 P4 C441 C442 118.8(7) . . . . ?
C411 P4 C441 C446 -60.8(8) . . . . ?
C411 C412 C413 C414 -0.1(11) . . . . ?
C412 C411 C416 C415 -3.1(11) . . . . ?
C412 C413 C414 C415 0.3(13) . . . . ?
C413 C414 C415 C416 -1.7(13) . . . . ?
C414 C415 C416 C411 3.2(12) . . . . ?
C416 C411 C412 C413 1.5(10) . . . . ?
C421 P4 C411 C412 -127.0(6) . . . . ?
C421 P4 C411 C416 51.6(7) . . . . ?
C421 P4 C431 C432 -112.6(6) . . . . ?
C421 P4 C431 C436 67.5(7) . . . . ?
C421 P4 C441 C442 -123.1(7) . . . . ?
C421 P4 C441 C446 57.3(7) . . . . ?
C421 C422 C423 C424 2.4(15) . . . . ?
C422 C421 C426 C425 -2.6(12) . . . . ?
C422 C423 C424 C425 -4.9(16) . . . . ?
C423 C424 C425 C426 3.7(16) . . . . ?
C424 C425 C426 C421 0.1(14) . . . . ?
C426 C421 C422 C423 1.3(13) . . . . ?
C431 P4 C411 C412 111.6(6) . . . . ?
C431 P4 C411 C416 -69.8(7) . . . . ?
C431 P4 C421 C422 149.5(7) . . . . ?
C431 P4 C421 C426 -42.3(7) . . . . ?
C431 P4 C441 C442 -2.4(8) . . . . ?
C431 P4 C441 C446 178.0(7) . . . . ?
C431 C432 C433 C434 -0.7(12) . . . . ?
C432 C431 C436 C435 4.4(12) . . . . ?
C432 C433 C434 C435 2.5(13) . . . . ?
C433 C434 C435 C436 -0.9(14) . . . . ?
C434 C435 C436 C431 -2.5(13) . . . . ?
C436 C431 C432 C433 -2.8(11) . . . . ?
C441 P4 C411 C412 -10.5(7) . . . . ?
C441 P4 C411 C416 168.1(6) . . . . ?
C441 P4 C421 C422 -89.1(7) . . . . ?
C441 P4 C421 C426 79.2(7) . . . . ?
C441 P4 C431 C432 128.6(6) . . . . ?
C441 P4 C431 C436 -51.3(7) . . . . ?
C441 C442 C443 C444 3.7(16) . . . . ?
C442 C441 C446 C445 -3.5(14) . . . . ?
C442 C443 C444 C445 -1.5(18) . . . . ?
C443 C444 C445 C446 -3.4(19) . . . . ?
C444 C445 C446 C441 6.0(18) . . . . ?
C446 C441 C442 C443 -1.2(14) . . . . ?

_shelx_res_file                  
;
TITL 41_kyo_01__a.res in P1
    41_kyo_01_.res
    created by SHELXL-2018/3 at 13:42:25 on 25-Nov-2024
CELL 0.413 13.76778 14.64503 17.18784 68.0094 68.5531 89.6202
ZERR 1 0.0001 0.0001 0.00013 0.0007 0.0007 0.0006
LATT -1
SFAC C H N P Si W O Se
DISP C -0.0001 0.0005 5.1074
DISP H 0 0 0.5975
DISP N 0.0004 0.001 7.1264
DISP O 0.0017 0.0018 10.0315
DISP P 0.0348 0.0309 87.313
DISP Se 0.2898 0.864 2089.4723
DISP Si 0.0268 0.0228 66.8784
DISP W -0.4876 2.7771 6929.0277
UNIT 100 86 2 4 1 12 28 12
ISOR 0.01 0.01 C1X C3Y
ISOR 0.01 0.01 C113
SIMU 0.01 0.01 2 N2Y C3Y C4Y

L.S. 5
PLAN  5
SIZE 0.005 0.05 0.08
TEMP -173
CONF
MORE -1
BOND $H
LIST 4
fmap 2 53 53
acta
MERG 2
TWIN -1 0 0 0 -1 0 0 0 -1 2
REM <olex2.extras>
REM <HklSrc "%.\\41_KYo_01_.hkl">
REM </olex2.extras>

WGHT    0.032700
BASF   0.38458
FVAR       0.79170   0.62172
PART 1
W1    6    0.180492    0.176081    0.298063    21.00000    0.00927    0.01626 =
         0.00892   -0.00615   -0.00140    0.00319
W2    6    0.047611   -0.045062    0.514869    21.00000    0.01575    0.00914 =
         0.00984   -0.00234   -0.00483    0.00195
W3    6   -0.106496    0.089440    0.380691    21.00000    0.01441    0.01264 =
         0.01307   -0.00600   -0.00649    0.00193
W4    6    0.113360    0.403996    0.285681    21.00000    0.01507    0.01239 =
         0.00946   -0.00417   -0.00219    0.00078
W5    6    0.261538    0.294247    0.404811    21.00000    0.01518    0.01522 =
         0.01331   -0.00563   -0.00569    0.00079
W6    6    0.143480    0.066478    0.616900    21.00000    0.01555    0.01530 =
         0.01261   -0.00710   -0.00675    0.00469
W7    6   -0.116892   -0.018836    0.704352    21.00000    0.01537    0.01219 =
         0.01148   -0.00349   -0.00520    0.00147
W8    6   -0.278213    0.101797    0.573857    21.00000    0.01236    0.01631 =
         0.01305   -0.00660   -0.00275    0.00117
W9    6   -0.172412    0.310701    0.380655    21.00000    0.01525    0.01562 =
         0.01306   -0.00587   -0.00695    0.00468
W10   6   -0.066014    0.433132    0.493242    21.00000    0.01466    0.01237 =
         0.01405   -0.00622   -0.00641    0.00246
W11   6    0.077038    0.309060    0.614961    21.00000    0.02324    0.01177 =
         0.01293   -0.00656   -0.00573    0.00439
W12   6   -0.188279    0.231194    0.688867    21.00000    0.01512    0.00908 =
         0.01120   -0.00377   -0.00496    0.00114

PART 2
W21   6   -0.200772    0.214503    0.697904   -21.00000    0.01877    0.00654 =
         0.01115   -0.00232   -0.00381   -0.00003
W22   6   -0.072566    0.437622    0.483102   -21.00000    0.02030    0.01382 =
         0.01463   -0.00697   -0.00886    0.00581
W23   6    0.076531    0.307071    0.616636   -21.00000    0.01455    0.02202 =
         0.01356   -0.00635   -0.00614   -0.00845
W24   6   -0.136687   -0.008414    0.709042   -21.00000    0.01745    0.01221 =
         0.01401   -0.00239   -0.00606    0.00236
W25   6   -0.286819    0.101139    0.591930   -21.00000    0.01070    0.01816 =
         0.01443   -0.00789   -0.00109   -0.00004
W26   6   -0.165417    0.329027    0.378769   -21.00000    0.01925    0.01634 =
         0.01496   -0.00585   -0.00878    0.00427
W27   6    0.093690    0.412749    0.294428   -21.00000    0.01633    0.01619 =
         0.00935   -0.00453    0.00005    0.00053
W28   6    0.257551    0.292356    0.422623   -21.00000    0.01308    0.01926 =
         0.01719   -0.00804   -0.00660    0.00020
W29   6    0.148665    0.083248    0.617242   -21.00000    0.01918    0.01828 =
         0.01590   -0.00868   -0.00991    0.00613
W30   6    0.044612   -0.035984    0.501768   -21.00000    0.02184    0.01025 =
         0.01052   -0.00291   -0.00704    0.00599
W31   6   -0.095666    0.083828    0.382092   -21.00000    0.01473    0.01648 =
         0.01420   -0.00703   -0.00801    0.00437
W32   6    0.162124    0.168061    0.308918   -21.00000    0.00829    0.02031 =
         0.00851   -0.00640    0.00181    0.00434

PART 1
SE1   8    0.276107    0.129311    0.184949    21.00000    0.01898    0.01923 =
         0.01393   -0.00874   -0.00459    0.00497
SE2   8    0.086620   -0.184492    0.489374    21.00000    0.02884    0.01454 =
         0.01814   -0.00875   -0.00915    0.00656
SE3   8   -0.133280    0.002414    0.303274    21.00000    0.02299    0.02205 =
         0.01918   -0.01199   -0.00876    0.00048
SE4   8    0.157439    0.550789    0.161777    21.00000    0.03170    0.01275 =
         0.01493   -0.00136   -0.00602    0.00224
SE5   8    0.433371    0.339799    0.376200    21.00000    0.01503    0.03154 =
         0.02287   -0.01284   -0.00660   -0.00189
SE6   8    0.259730    0.021863    0.685805    21.00000    0.02019    0.02555 =
         0.01863   -0.00821   -0.01107    0.00653
SE7   8   -0.218118   -0.143898    0.840131    21.00000    0.02705    0.01613 =
         0.01184   -0.00157   -0.00163   -0.00216
SE8   8   -0.453229    0.036655    0.654936    21.00000    0.01429    0.03164 =
         0.02157   -0.01230   -0.00270   -0.00202
SE9   8   -0.252212    0.412228    0.293836    21.00000    0.02555    0.02263 =
         0.02094   -0.00763   -0.01399    0.00986
SE10  8   -0.098711    0.591801    0.466362    21.00000    0.03120    0.01366 =
         0.02101   -0.00643   -0.01094    0.00750
SE11  8    0.156328    0.364031    0.686980    21.00000    0.02083    0.02203 =
         0.01937   -0.01028   -0.00997    0.00001
SE12  8   -0.318728    0.226329    0.819396    21.00000    0.01713    0.02481 =
         0.01496   -0.00913   -0.00314    0.00464

PART 2
SE21  8   -0.298180    0.266570    0.811289   -21.00000    0.02283    0.01987 =
         0.01553   -0.00897   -0.00567    0.00388
SE22  8   -0.109105    0.579446    0.507090   -21.00000    0.03030    0.01412 =
         0.01863   -0.00702   -0.01046    0.00612
SE23  8    0.110031    0.391264    0.694159   -21.00000    0.02235    0.02511 =
         0.02013   -0.01384   -0.00831    0.00222
SE24  8   -0.179288   -0.157161    0.833783   -21.00000    0.03369    0.01801 =
         0.01854   -0.00298   -0.00755    0.00356
SE25  8   -0.456235    0.055609    0.619994   -21.00000    0.01636    0.03652 =
         0.02429   -0.01752   -0.00567    0.00051
SE26  8   -0.282217    0.373284    0.310677   -21.00000    0.02269    0.02902 =
         0.01996   -0.00982   -0.01249    0.00919
SE27  8    0.197515    0.537872    0.156169   -21.00000    0.02999    0.02064 =
         0.01710   -0.00390   -0.00360    0.00140
SE28  8    0.430508    0.357181    0.342691   -21.00000    0.01629    0.03158 =
         0.02742   -0.01438   -0.00451   -0.00069
SE29  8    0.229878   -0.017835    0.701975   -21.00000    0.02714    0.02520 =
         0.02239   -0.00803   -0.01452    0.01039
SE30  8    0.075451   -0.197156    0.530379   -21.00000    0.03089    0.01444 =
         0.02540   -0.00872   -0.01129    0.00762
SE31  8   -0.179899    0.031019    0.310026   -21.00000    0.02253    0.02390 =
         0.02143   -0.01246   -0.01036    0.00212
SE32  8    0.296060    0.169664    0.177121   -21.00000    0.02086    0.02653 =
         0.01754   -0.01011   -0.00371    0.00342

PART 1
SI1A  5   -0.009774    0.199376    0.495619    21.00000    0.01482    0.00907 =
         0.00873   -0.00610   -0.00372    0.00005
O1A   7    0.096901    0.248397    0.404777    21.00000    0.01459    0.01043 =
         0.01144   -0.00493   -0.00413   -0.00011
O2A   7    0.009377    0.088483    0.560335    21.00000    0.01335    0.01348 =
         0.01453   -0.00690   -0.00444    0.00265
O3A   7   -0.105692    0.179767    0.467688    21.00000    0.01227    0.01620 =
         0.01673   -0.00748   -0.00579    0.00042
O4A   7   -0.037712    0.267027    0.552912    21.00000    0.01447    0.01400 =
         0.00993   -0.00313   -0.00260    0.00088
O5A   7    0.145613    0.058576    0.404866    21.00000    0.02180    0.01437 =
         0.00777   -0.00385   -0.00452    0.00215
O6A   7   -0.053158   -0.004548    0.464003    21.00000    0.02419    0.01260 =
         0.01754   -0.00918   -0.00645    0.00457
O7A   7    0.036921    0.148501    0.311914    21.00000    0.01608    0.01420 =
         0.01241   -0.00895   -0.00580    0.00449
O8A   7    0.171836    0.313672    0.230016    21.00000    0.01813    0.01397 =
         0.01302   -0.00467   -0.00707    0.00226
O9A   7    0.286385    0.224889    0.323975    21.00000    0.01930    0.01747 =
         0.01497   -0.00825   -0.00779    0.00790
O10A  7    0.144502   -0.032484    0.570307    21.00000    0.01655    0.01378 =
         0.01306   -0.00199   -0.00629    0.00315
O11A  7   -0.059413   -0.097845    0.633678    21.00000    0.01606    0.01316 =
         0.01378   -0.00615   -0.00095   -0.00215
O12A  7   -0.241168    0.047302    0.484460    21.00000    0.01516    0.02066 =
         0.01407   -0.00882   -0.00469   -0.00062
O13A  7   -0.151864    0.210433    0.329825    21.00000    0.01794    0.01756 =
         0.01387   -0.00736   -0.00625    0.00259
O14A  7    0.238479    0.403961    0.314722    21.00000    0.01796    0.01199 =
         0.01619   -0.00318   -0.00550   -0.00070
O15A  7    0.229188    0.162579    0.501424    21.00000    0.01297    0.01836 =
         0.01465   -0.00658   -0.00407    0.00321
O16A  7    0.012392   -0.010854    0.717904    21.00000    0.02135    0.01146 =
         0.01392   -0.00393   -0.00539    0.00158
O17A  7   -0.211124    0.013309    0.639908    21.00000    0.01192    0.01552 =
         0.01625   -0.00586   -0.00499   -0.00233
O18A  7   -0.288662    0.223899    0.481912    21.00000    0.01864    0.01907 =
         0.01343   -0.00642   -0.00538    0.00938
O19A  7   -0.022587    0.357529    0.304810    21.00000    0.02345    0.01786 =
         0.01003   -0.00479   -0.00704    0.00417
O20A  7    0.046721    0.443883    0.386083    21.00000    0.01337    0.02218 =
         0.01683   -0.01141   -0.00297    0.00154
O21A  7    0.184217    0.335380    0.498033    21.00000    0.01425    0.01923 =
         0.01779   -0.01242   -0.00712    0.00159
O22A  7    0.095152    0.177375    0.647701    21.00000    0.01937    0.01538 =
         0.01692   -0.00809   -0.00862    0.00462
O23A  7   -0.147934    0.097952    0.724535    21.00000    0.01861    0.01367 =
         0.01512   -0.00622   -0.00444    0.00302
O24A  7   -0.260529    0.187984    0.632728    21.00000    0.01554    0.01763 =
         0.01533   -0.00896   -0.00573    0.00493
O25A  7   -0.152960    0.381239    0.446775    21.00000    0.01785    0.01941 =
         0.01766   -0.01123   -0.00830    0.00707
O26A  7    0.025904    0.429046    0.553476    21.00000    0.01884    0.01407 =
         0.01023   -0.00637   -0.00302    0.00100
O27A  7   -0.067590    0.270631    0.706535    21.00000    0.01371    0.01502 =
         0.00961   -0.00401   -0.00280   -0.00210
O28A  7   -0.178845    0.364612    0.611810    21.00000    0.01882    0.01407 =
         0.01469   -0.00470   -0.00861    0.00556

PART 2
SI1B  5   -0.013559    0.193381    0.501620   -21.00000    0.00916    0.01166 =
         0.01232    0.00601   -0.00610    0.00018
O1B   7   -0.120718    0.146031    0.591061   -21.00000    0.01445    0.02261 =
         0.01272   -0.00659   -0.00588    0.00871
O2B   7   -0.030766    0.305584    0.436040   -21.00000    0.01790    0.01201 =
         0.01061   -0.00243   -0.00802    0.00188
O3B   7    0.083679    0.213485    0.528567   -21.00000    0.02038    0.01139 =
         0.00975   -0.00300   -0.00723    0.00493
O4B   7    0.015638    0.128767    0.443580   -21.00000    0.01251    0.02010 =
         0.02114   -0.01364   -0.00574    0.00457
O5B   7   -0.170042    0.336182    0.592924   -21.00000    0.01524    0.01413 =
         0.02021   -0.01181   -0.00356    0.00799
O6B   7    0.031316    0.401041    0.532745   -21.00000    0.01374    0.01685 =
         0.01627   -0.01224   -0.00500    0.00303
O7B   7   -0.059098    0.244833    0.685442   -21.00000    0.02352    0.02081 =
         0.01187   -0.00974   -0.00702    0.00080
O8B   7   -0.195663    0.078984    0.765212   -21.00000    0.02030    0.01302 =
         0.01248   -0.00563   -0.00443    0.00380
O9B   7   -0.309653    0.170454    0.673274   -21.00000    0.00877    0.02349 =
         0.01727   -0.01215   -0.00494   -0.00108
O10B  7   -0.166621    0.425875    0.427170   -21.00000    0.02451    0.01570 =
         0.01530   -0.01026   -0.00810    0.00792
O11B  7    0.037745    0.492705    0.362925   -21.00000    0.02507    0.01110 =
         0.01400   -0.00154   -0.00938    0.00858
O12B  7    0.217779    0.345477    0.512274   -21.00000    0.01600    0.01623 =
         0.02113   -0.01166   -0.00638    0.00095
O13B  7    0.130856    0.184863    0.666388   -21.00000    0.01876    0.01734 =
         0.01825   -0.00979   -0.00787    0.00908
O14B  7   -0.259093   -0.006994    0.679876   -21.00000    0.02013    0.01946 =
         0.01411   -0.00825   -0.00643   -0.00072
O15B  7   -0.248599    0.235597    0.492866   -21.00000    0.01326    0.02211 =
         0.01821   -0.01181   -0.01198    0.00291
O16B  7   -0.033263    0.405755    0.279750   -21.00000    0.01475    0.02628 =
         0.00858   -0.00477   -0.00540    0.00055
O17B  7    0.190696    0.382776    0.355937   -21.00000    0.02606    0.01500 =
         0.01127   -0.00439   -0.00258    0.00007
O18B  7    0.267084    0.169049    0.515746   -21.00000    0.01192    0.02425 =
         0.02251   -0.01380   -0.00564    0.00253
O19B  7   -0.000641    0.035271    0.692454   -21.00000    0.01808    0.01489 =
         0.01951   -0.00804   -0.01117    0.00594
O20B  7   -0.069979   -0.049366    0.610366   -21.00000    0.02719    0.00691 =
         0.01676   -0.00291   -0.00931    0.00258
O21B  7   -0.206103    0.059867    0.498011   -21.00000    0.01789    0.01180 =
         0.01380   -0.00250   -0.00571   -0.00046
O22B  7   -0.115789    0.219206    0.347037   -21.00000    0.01165    0.02095 =
         0.01882   -0.00885   -0.00886    0.00074
O23B  7    0.125544    0.296252    0.273185   -21.00000    0.01383    0.02248 =
         0.00973   -0.00527   -0.00272    0.00034
O24B  7    0.235768    0.208382    0.365084   -21.00000    0.01390    0.02381 =
         0.01589   -0.01059   -0.00383    0.00348
O25B  7    0.127580    0.012364    0.551128   -21.00000    0.01691    0.02451 =
         0.01739   -0.00927   -0.00934    0.00292
O26B  7   -0.050048   -0.032080    0.445221   -21.00000    0.01150    0.01376 =
         0.01820    0.00282   -0.00673    0.00265
O27B  7    0.042139    0.124857    0.290903   -21.00000    0.01941    0.01464 =
         0.01314   -0.00719   -0.00474    0.00425
O28B  7    0.155338    0.030823    0.385376   -21.00000    0.01229    0.02013 =
         0.00767   -0.00283    0.00031    0.00078

PART 0
P1    4   -0.143166    0.430405    1.001940    11.00000    0.03036    0.02399 =
         0.02425   -0.00753   -0.00992    0.00392
C111  1   -0.265001    0.344186    1.069739    11.00000    0.03552    0.02294 =
         0.02651   -0.00801   -0.00978    0.00417
C112  1   -0.347891    0.356788    1.043554    11.00000    0.03407    0.06958 =
         0.04351    0.00886   -0.02048   -0.01467
AFIX  43
H112  2   -0.340514    0.405982    0.985965    11.00000   -1.20000
AFIX   0
C113  1   -0.444531    0.295190    1.103879    11.00000    0.05236    0.09216 =
         0.05088    0.00566   -0.02202   -0.02806
AFIX  43
H113  2   -0.500865    0.300295    1.083771    11.00000   -1.20000
AFIX   0
C114  1   -0.461674    0.229702    1.188112    11.00000    0.03279    0.04168 =
         0.03804   -0.01456   -0.00470    0.00261
AFIX  43
H114  2   -0.530828    0.196611    1.229886    11.00000   -1.20000
AFIX   0
C115  1   -0.375508    0.211000    1.213353    11.00000    0.04018    0.02954 =
         0.03373   -0.00118   -0.00988   -0.00074
AFIX  43
H115  2   -0.383589    0.158896    1.269746    11.00000   -1.20000
AFIX   0
C116  1   -0.277845    0.269479    1.155034    11.00000    0.03551    0.04399 =
         0.02635   -0.00250   -0.00951    0.00703
AFIX  43
H116  2   -0.219517    0.259075    1.172709    11.00000   -1.20000
AFIX   0
C121  1   -0.149368    0.523838    1.047535    11.00000    0.04474    0.02909 =
         0.02248   -0.01012   -0.00599    0.00179
C122  1   -0.073674    0.550469    1.071528    11.00000    0.04522    0.05754 =
         0.06577   -0.04490   -0.01594    0.00548
AFIX  43
H122  2   -0.013337    0.517589    1.066278    11.00000   -1.20000
AFIX   0
C123  1   -0.083826    0.623142    1.102659    11.00000    0.07781    0.08366 =
         0.08903   -0.06088   -0.03020   -0.00065
AFIX  43
H123  2   -0.029892    0.640296    1.119058    11.00000   -1.20000
AFIX   0
C124  1   -0.167699    0.672787    1.111561    11.00000    0.08769    0.06778 =
         0.05415   -0.03984   -0.01547   -0.00672
AFIX  43
H124  2   -0.171264    0.724864    1.132349    11.00000   -1.20000
AFIX   0
C125  1   -0.250007    0.646620    1.089709    11.00000    0.07368    0.04804 =
         0.06094   -0.03432   -0.02504    0.02342
AFIX  43
H125  2   -0.311231    0.678300    1.097672    11.00000   -1.20000
AFIX   0
C126  1   -0.237695    0.572544    1.056047    11.00000    0.06661    0.04460 =
         0.06728   -0.04050   -0.03664    0.03214
AFIX  43
H126  2   -0.290330    0.554847    1.038571    11.00000   -1.20000
AFIX   0
C131  1   -0.031692    0.368119    1.005895    11.00000    0.03911    0.02316 =
         0.02430   -0.00795   -0.01740    0.00337
C132  1   -0.017581    0.323112    1.088109    11.00000    0.03493    0.05515 =
         0.02524   -0.00854   -0.01175    0.01031
AFIX  43
H132  2   -0.064383    0.329187    1.141876    11.00000   -1.20000
AFIX   0
C133  1    0.066543    0.269104    1.089694    11.00000    0.04490    0.04560 =
         0.03751   -0.00009   -0.02643    0.00285
AFIX  43
H133  2    0.075963    0.237560    1.145287    11.00000   -1.20000
AFIX   0
C134  1    0.133149    0.261372    1.014814    11.00000    0.04491    0.04190 =
         0.04806   -0.00841   -0.03293    0.00753
AFIX  43
H134  2    0.191123    0.226185    1.016211    11.00000   -1.20000
AFIX   0
C135  1    0.117152    0.305886    0.933007    11.00000    0.05605    0.04468 =
         0.03602   -0.01733   -0.02813    0.01385
AFIX  43
H135  2    0.164018    0.298511    0.879936    11.00000   -1.20000
AFIX   0
C136  1    0.038056    0.358162    0.927802    11.00000    0.03294    0.03856 =
         0.02792   -0.01668   -0.01522    0.01611
AFIX  43
H136  2    0.029475    0.388118    0.871685    11.00000   -1.20000
AFIX   0
C141  1   -0.134024    0.491934    0.887058    11.00000    0.02776    0.02394 =
         0.02804   -0.00540   -0.01149    0.00418
C142  1   -0.141502    0.436385    0.837800    11.00000    0.05517    0.02831 =
         0.03137   -0.00934   -0.02589    0.00773
AFIX  43
H142  2   -0.152628    0.365669    0.865758    11.00000   -1.20000
AFIX   0
C143  1   -0.132798    0.483851    0.749398    11.00000    0.04774    0.03924 =
         0.02954   -0.00768   -0.02018    0.00239
AFIX  43
H143  2   -0.138718    0.445721    0.716735    11.00000   -1.20000
AFIX   0
C144  1   -0.115229    0.588225    0.706866    11.00000    0.03911    0.04872 =
         0.03105   -0.00486   -0.01837    0.00916
AFIX  43
H144  2   -0.109887    0.620418    0.645809    11.00000   -1.20000
AFIX   0
C145  1   -0.105713    0.644090    0.753411    11.00000    0.03774    0.03293 =
         0.03431   -0.00099   -0.01304    0.00687
AFIX  43
H145  2   -0.093503    0.714790    0.724932    11.00000   -1.20000
AFIX   0
C146  1   -0.114290    0.595205    0.842886    11.00000    0.03693    0.02843 =
         0.03843   -0.01265   -0.01207    0.00485
AFIX  43
H146  2   -0.106421    0.633568    0.874770    11.00000   -1.20000
AFIX   0

P2    4    0.467820    0.566474    0.690885    11.00000    0.02270    0.01886 =
         0.02566   -0.00920   -0.00925    0.00254
C211  1    0.583708    0.650488    0.655619    11.00000    0.02402    0.02980 =
         0.02178   -0.00714   -0.01013    0.00127
C212  1    0.649960    0.696446    0.562892    11.00000    0.03104    0.02613 =
         0.03599   -0.01361   -0.01107    0.00069
AFIX  43
H212  2    0.639591    0.675362    0.520153    11.00000   -1.20000
AFIX   0
C213  1    0.731033    0.773106    0.533581    11.00000    0.02516    0.02355 =
         0.03621   -0.00691   -0.00761   -0.00238
AFIX  43
H213  2    0.774796    0.806240    0.470658    11.00000   -1.20000
AFIX   0
C214  1    0.746899    0.800331    0.597658    11.00000    0.02540    0.03640 =
         0.05054   -0.02260   -0.01492    0.00131
AFIX  43
H214  2    0.801668    0.852923    0.578002    11.00000   -1.20000
AFIX   0
C215  1    0.684217    0.752139    0.689986    11.00000    0.03084    0.04869 =
         0.04753   -0.02678   -0.01357   -0.00172
AFIX  43
H215  2    0.699227    0.768766    0.733215    11.00000   -1.20000
AFIX   0
C216  1    0.599482    0.679540    0.719085    11.00000    0.02982    0.05151 =
         0.03099   -0.01983   -0.00623   -0.01388
AFIX  43
H216  2    0.552896    0.650099    0.781512    11.00000   -1.20000
AFIX   0
C221  1    0.420299    0.492240    0.811100    11.00000    0.02959    0.02407 =
         0.02278   -0.01220   -0.00860    0.00723
C222  1    0.450087    0.399619    0.846099    11.00000    0.04000    0.03516 =
         0.03376   -0.01621   -0.01153    0.01175
AFIX  43
H222  2    0.494378    0.372707    0.805651    11.00000   -1.20000
AFIX   0
C223  1    0.415755    0.346134    0.939510    11.00000    0.06113    0.04449 =
         0.02115   -0.01177   -0.01321    0.02587
AFIX  43
H223  2    0.438183    0.283920    0.963332    11.00000   -1.20000
AFIX   0
C224  1    0.346861    0.385635    0.998730    11.00000    0.04298    0.05258 =
         0.02581   -0.01292   -0.01215    0.00823
AFIX  43
H224  2    0.323035    0.349743    1.062848    11.00000   -1.20000
AFIX   0
C225  1    0.314322    0.474614    0.964773    11.00000    0.04630    0.04292 =
         0.03042   -0.02271   -0.00433    0.00718
AFIX  43
H225  2    0.267827    0.500282    1.005270    11.00000   -1.20000
AFIX   0
C226  1    0.348671    0.527827    0.871542    11.00000    0.04234    0.03020 =
         0.03345   -0.01764   -0.00945    0.01207
AFIX  43
H226  2    0.323696    0.588712    0.848301    11.00000   -1.20000
AFIX   0
C231  1    0.494112    0.488436    0.629056    11.00000    0.01891    0.02003 =
         0.02120   -0.00625   -0.00642    0.00267
C232  1    0.584179    0.440439    0.620037    11.00000    0.02163    0.02672 =
         0.02085   -0.00931   -0.00732    0.00724
AFIX  43
H232  2    0.634693    0.455108    0.640985    11.00000   -1.20000
AFIX   0
C233  1    0.598814    0.372281    0.580827    11.00000    0.02441    0.02490 =
         0.02108   -0.00602   -0.00685    0.00507
AFIX  43
H233  2    0.657926    0.337780    0.577144    11.00000   -1.20000
AFIX   0
C234  1    0.526745    0.353518    0.546242    11.00000    0.02615    0.03256 =
         0.02750   -0.01614   -0.00875    0.00964
AFIX  43
H234  2    0.537352    0.306869    0.518698    11.00000   -1.20000
AFIX   0
C235  1    0.440122    0.403264    0.552424    11.00000    0.03267    0.04595 =
         0.02926   -0.02297   -0.01452    0.00699
AFIX  43
H235  2    0.391877    0.391337    0.528232    11.00000   -1.20000
AFIX   0
C236  1    0.423389    0.470433    0.593753    11.00000    0.02427    0.02961 =
         0.02453   -0.01441   -0.00760    0.00550
AFIX  43
H236  2    0.363689    0.504150    0.597973    11.00000   -1.20000
AFIX   0
C241  1    0.364810    0.636494    0.673530    11.00000    0.03284    0.01482 =
         0.03855   -0.01471   -0.01895    0.00640
C242  1    0.382078    0.740516    0.634041    11.00000    0.05291    0.02367 =
         0.02941   -0.01590   -0.01974    0.00897
AFIX  43
H242  2    0.450973    0.775436    0.611851    11.00000   -1.20000
AFIX   0
C243  1    0.299674    0.793158    0.626962    11.00000    0.07668    0.03427 =
         0.02323   -0.01485   -0.01985    0.02960
AFIX  43
H243  2    0.312136    0.863919    0.600675    11.00000   -1.20000
AFIX   0
C244  1    0.200868    0.744003    0.657492    11.00000    0.06404    0.05520 =
         0.03702   -0.01984   -0.02841    0.04252
AFIX  43
H244  2    0.145564    0.781265    0.650767    11.00000   -1.20000
AFIX   0
C245  1    0.178002    0.636339    0.699955    11.00000    0.03832    0.04466 =
         0.05420   -0.03033   -0.02294    0.01840
AFIX  43
H245  2    0.108973    0.601923    0.721691    11.00000   -1.20000
AFIX   0
C246  1    0.262082    0.585937    0.707297    11.00000    0.02361    0.03573 =
         0.05769   -0.02861   -0.01772    0.00965
AFIX  43
H246  2    0.249874    0.515248    0.735962    11.00000   -1.20000
AFIX   0

P3    4    0.507863    0.828050    0.308255    11.00000    0.02435    0.01832 =
         0.02611   -0.00990   -0.00977    0.00213
C311  1    0.392268    0.743194    0.344201    11.00000    0.03218    0.01965 =
         0.03537   -0.01079   -0.01350   -0.00429
C312  1    0.327231    0.696817    0.435798    11.00000    0.03109    0.02697 =
         0.02137   -0.00501   -0.00983   -0.00307
AFIX  43
H312  2    0.338134    0.715903    0.479415    11.00000   -1.20000
AFIX   0
C313  1    0.246453    0.622538    0.462613    11.00000    0.03366    0.02413 =
         0.03389   -0.00478   -0.01000    0.00098
AFIX  43
H313  2    0.200591    0.591332    0.525149    11.00000   -1.20000
AFIX   0
C314  1    0.230759    0.592274    0.399518    11.00000    0.03410    0.02157 =
         0.04948   -0.01163   -0.01719   -0.00341
AFIX  43
H314  2    0.178025    0.537703    0.419645    11.00000   -1.20000
AFIX   0
C315  1    0.292571    0.642315    0.307320    11.00000    0.04487    0.04563 =
         0.04384   -0.01924   -0.01796   -0.01417
AFIX  43
H315  2    0.281073    0.623376    0.263850    11.00000   -1.20000
AFIX   0
C316  1    0.371876    0.720765    0.278719    11.00000    0.04081    0.03933 =
         0.03688   -0.01519   -0.02025    0.00223
AFIX  43
H316  2    0.411496    0.758444    0.215575    11.00000   -1.20000
AFIX   0
C321  1    0.610760    0.756548    0.324159    11.00000    0.03453    0.03348 =
         0.03734   -0.02205   -0.01700    0.01495
C322  1    0.589592    0.653742    0.365411    11.00000    0.06188    0.02413 =
         0.02337   -0.00839   -0.01528    0.01541
AFIX  43
H322  2    0.519887    0.619501    0.389912    11.00000   -1.20000
AFIX   0
C323  1    0.675997    0.600918    0.369900    11.00000    0.09845    0.04180 =
         0.03808   -0.02364   -0.03718    0.04280
AFIX  43
H323  2    0.664007    0.530218    0.398370    11.00000   -1.20000
AFIX   0
C324  1    0.775305    0.650827    0.333815    11.00000    0.07877    0.08556 =
         0.05258   -0.04778   -0.03211    0.06219
AFIX  43
H324  2    0.832955    0.614803    0.333734    11.00000   -1.20000
AFIX   0
C325  1    0.792073    0.748130    0.299188    11.00000    0.03758    0.08309 =
         0.05969   -0.04814   -0.02650    0.03982
AFIX  43
H325  2    0.861643    0.781050    0.278081    11.00000   -1.20000
AFIX   0
C326  1    0.712155    0.805835    0.291860    11.00000    0.03485    0.03285 =
         0.04688   -0.02481   -0.01785    0.01500
AFIX  43
H326  2    0.726744    0.876531    0.265616    11.00000   -1.20000
AFIX   0
C331  1    0.483344    0.905833    0.370226    11.00000    0.02545    0.01917 =
         0.02162   -0.00849   -0.00637    0.00368
C332  1    0.554208    0.922682    0.406452    11.00000    0.02039    0.02421 =
         0.02749   -0.00956   -0.00966    0.00563
AFIX  43
H332  2    0.612860    0.887572    0.403140    11.00000   -1.20000
AFIX   0
C333  1    0.539141    0.990575    0.447263    11.00000    0.02390    0.02998 =
         0.02530   -0.01508   -0.00676    0.00553
AFIX  43
H333  2    0.587143    1.001961    0.471884    11.00000   -1.20000
AFIX   0
C334  1    0.452409    1.041933    0.451630    11.00000    0.03000    0.02957 =
         0.02408   -0.01635   -0.00372    0.00119
AFIX  43
H334  2    0.442815    1.089789    0.477806    11.00000   -1.20000
AFIX   0
C335  1    0.380501    1.023637    0.418166    11.00000    0.02312    0.02548 =
         0.02452   -0.01188   -0.00586    0.01114
AFIX  43
H335  2    0.320709    1.057304    0.423439    11.00000   -1.20000
AFIX   0
C336  1    0.395414    0.955796    0.376600    11.00000    0.02333    0.02060 =
         0.02575   -0.00716   -0.00901    0.00162
AFIX  43
H336  2    0.346535    0.943792    0.353017    11.00000   -1.20000
AFIX   0
C341  1    0.554322    0.900766    0.188855    11.00000    0.03260    0.02551 =
         0.03211   -0.01371   -0.01046    0.00287
C342  1    0.624572    0.862265    0.130044    11.00000    0.04886    0.03747 =
         0.03506   -0.01885   -0.00701    0.00813
AFIX  43
H342  2    0.647545    0.800520    0.154399    11.00000   -1.20000
AFIX   0
C343  1    0.660386    0.915104    0.035803    11.00000    0.05400    0.05831 =
         0.03596   -0.02905   -0.00995    0.01297
AFIX  43
H343  2    0.708838    0.890072   -0.004213    11.00000   -1.20000
AFIX   0
C344  1    0.625678    1.002503    0.001503    11.00000    0.06495    0.06823 =
         0.02629   -0.02004   -0.01614    0.01921
AFIX  43
H344  2    0.649095    1.037982   -0.062633    11.00000   -1.20000
AFIX   0
C345  1    0.558835    1.038780    0.057466    11.00000    0.07948    0.06749 =
         0.04694   -0.01289   -0.02826    0.03928
AFIX  43
H345  2    0.537125    1.100741    0.031511    11.00000   -1.20000
AFIX   0
C346  1    0.518980    0.989453    0.153240    11.00000    0.05945    0.05387 =
         0.02080   -0.01330   -0.01612    0.03722
AFIX  43
H346  2    0.470038    1.015944    0.191601    11.00000   -1.20000
AFIX   0

P4    4    1.117152    0.965092   -0.008739    11.00000    0.03156    0.02611 =
         0.02371   -0.00942   -0.01177    0.00450
C411  1    1.107580    0.902360    0.106990    11.00000    0.02965    0.02627 =
         0.02603   -0.00565   -0.01145    0.00503
C412  1    1.089192    0.797772    0.147409    11.00000    0.02857    0.02631 =
         0.02521   -0.00256   -0.00649    0.00444
AFIX  43
H412  2    1.081981    0.760292    0.114604    11.00000   -1.20000
AFIX   0
C413  1    1.081764    0.750196    0.237100    11.00000    0.03627    0.03159 =
         0.03126    0.00108   -0.00901    0.00509
AFIX  43
H413  2    1.069221    0.679498    0.265640    11.00000   -1.20000
AFIX   0
C414  1    1.092413    0.804583    0.284703    11.00000    0.03799    0.04374 =
         0.03130   -0.00438   -0.01588    0.00702
AFIX  43
H414  2    1.087380    0.770756    0.345518    11.00000   -1.20000
AFIX   0
C415  1    1.110193    0.906956    0.245529    11.00000    0.04597    0.04282 =
         0.03684   -0.00797   -0.02458    0.00439
AFIX  43
H415  2    1.115507    0.943947    0.279289    11.00000   -1.20000
AFIX   0
C416  1    1.120440    0.956276    0.154101    11.00000    0.04045    0.02937 =
         0.03137   -0.00417   -0.02015    0.00084
AFIX  43
H416  2    1.136257    1.026873    0.125079    11.00000   -1.20000
AFIX   0
C421  1    1.238046    1.051640   -0.075914    11.00000    0.03038    0.02695 =
         0.02871   -0.00449   -0.01424    0.00558
C422  1    1.324969    1.032036   -0.051588    11.00000    0.04538    0.04531 =
         0.04163   -0.00967   -0.01692    0.01336
AFIX  43
H422  2    1.316366    0.979971    0.004979    11.00000   -1.20000
AFIX   0
C423  1    1.423970    1.088427   -0.109846    11.00000    0.03242    0.05035 =
         0.05391   -0.00650   -0.02078    0.01047
AFIX  43
H423  2    1.483824    1.073968   -0.094848    11.00000   -1.20000
AFIX   0
C424  1    1.433115    1.168008   -0.192151    11.00000    0.04817    0.03530 =
         0.04358   -0.00064   -0.01617   -0.00738
AFIX  43
H424  2    1.498587    1.210685   -0.230628    11.00000   -1.20000
AFIX   0
C425  1    1.350570    1.183373   -0.215922    11.00000    0.04306    0.04645 =
         0.03063   -0.01108   -0.00589    0.00276
AFIX  43
H425  2    1.359405    1.234572   -0.273000    11.00000   -1.20000
AFIX   0
C426  1    1.252248    1.126497   -0.159417    11.00000    0.03874    0.03488 =
         0.03531   -0.01234   -0.01394    0.00559
AFIX  43
H426  2    1.194606    1.138789   -0.177885    11.00000   -1.20000
AFIX   0
C431  1    1.005630    1.029241   -0.010093    11.00000    0.02640    0.02972 =
         0.02503   -0.00628   -0.01002    0.00516
C432  1    0.936150    1.035882    0.068898    11.00000    0.05488    0.02822 =
         0.02889   -0.01306   -0.02713    0.01490
AFIX  43
H432  2    0.945962    1.003975    0.124269    11.00000   -1.20000
AFIX   0
C433  1    0.851549    1.089207    0.067898    11.00000    0.03798    0.03602 =
         0.03553   -0.01791   -0.02012    0.02294
AFIX  43
H433  2    0.803704    1.092917    0.122469    11.00000   -1.20000
AFIX   0
C434  1    0.838158    1.135844   -0.011890    11.00000    0.03942    0.03411 =
         0.04143   -0.01373   -0.02308    0.01425
AFIX  43
H434  2    0.782485    1.174287   -0.013237    11.00000   -1.20000
AFIX   0
C435  1    0.906912    1.127261   -0.092878    11.00000    0.04325    0.05822 =
         0.03109    0.00340   -0.02421    0.00156
AFIX  43
H435  2    0.896390    1.159195   -0.147914    11.00000   -1.20000
AFIX   0
C436  1    0.988514    1.073051   -0.092060    11.00000    0.04336    0.04960 =
         0.02666   -0.01113   -0.01870    0.00152
AFIX  43
H436  2    1.032890    1.064965   -0.145554    11.00000   -1.20000
AFIX   0
C441  1    1.124150    0.874419   -0.056615    11.00000    0.04675    0.02988 =
         0.02933   -0.01269   -0.01259    0.00162
C442  1    1.048454    0.855332   -0.087048    11.00000    0.06143    0.05192 =
         0.04838   -0.02046   -0.02528   -0.00342
AFIX  43
H442  2    0.989404    0.889989   -0.082542    11.00000   -1.20000
AFIX   0
C443  1    1.062089    0.782998   -0.124762    11.00000    0.07418    0.08595 =
         0.06144   -0.05298   -0.01552   -0.01153
AFIX  43
H443  2    1.014203    0.771216   -0.149333    11.00000   -1.20000
AFIX   0
C444  1    1.147501    0.728090   -0.125786    11.00000    0.09590    0.05328 =
         0.05271   -0.03965   -0.00696    0.00601
AFIX  43
H444  2    1.156279    0.678251   -0.149656    11.00000   -1.20000
AFIX   0
C445  1    1.213522    0.746677   -0.093760    11.00000    0.09071    0.05450 =
         0.05565   -0.03640   -0.01517    0.02061
AFIX  43
H445  2    1.267999    0.706812   -0.091794    11.00000   -1.20000
AFIX   0
C446  1    1.208626    0.822281   -0.062026    11.00000    0.05841    0.05550 =
         0.04494   -0.02582   -0.01801    0.01850
AFIX  43
H446  2    1.262348    0.837510   -0.044521    11.00000   -1.20000
AFIX   0

N1X   3    0.551097    0.596771    0.954994    11.00000    0.09193    0.09993 =
         0.04283   -0.01179   -0.02931    0.01054
C1X   1    0.450638    0.524706    1.134297    11.00000    0.09315    0.13529 =
         0.06546   -0.01047   -0.03383    0.04078
AFIX 137
H1XA  2    0.403210    0.569305    1.153523    11.00000   -1.50000
H1XB  2    0.501327    0.514028    1.163543    11.00000   -1.50000
H1XC  2    0.409285    0.460693    1.152222    11.00000   -1.50000
AFIX   0
C2X   1    0.508874    0.570708    1.032787    11.00000    0.05870    0.07937 =
         0.08000   -0.01826   -0.03418    0.02503

N2Y   3    0.416073    0.784955    1.053533    11.00000    0.11048    0.13996 =
         0.10780   -0.07871   -0.06620    0.04305
C3Y   1    0.501410    0.838112    0.879349    11.00000    0.09617    0.15549 =
         0.06806   -0.03958   -0.04472    0.06521
AFIX 137
H3YA  2    0.451982    0.872200    0.853489    11.00000   -1.50000
H3YB  2    0.510760    0.776313    0.869575    11.00000   -1.50000
H3YC  2    0.569649    0.881472    0.849438    11.00000   -1.50000
AFIX   0
C4Y   1    0.462432    0.816450    0.970075    11.00000    0.09741    0.14316 =
         0.07709   -0.06378   -0.06162    0.05569
HKLF 4


REM  41_kyo_01__a.res in P1
REM wR2 = 0.0574, GooF = S = 1.041, Restrained GooF = 1.042 for all data
REM R1 = 0.0217 for 51551 Fo > 4sig(Fo) and 0.0234 for all 54759 data
REM 1913 parameters refined using 33 restraints

END

WGHT      0.0327      0.0000

REM Highest difference peak  1.836,  deepest hole -1.260,  1-sigma level  0.141
Q1    1   0.1574  0.4175  0.2846  11.00000  0.05    1.84
Q2    1  -0.0792  0.0009  0.7043  11.00000  0.05    1.81
Q3    1  -0.1713 -0.0147  0.7084  11.00000  0.05    1.69
Q4    1  -0.1044  0.4228  0.4827  11.00000  0.05    1.65
Q5    1  -0.0340  0.4432  0.5005  11.00000  0.05    1.64
;
_shelx_res_checksum              37227
_olex2_submission_special_instructions 'No special instructions were received'
_oxdiff_exptl_absorpt_empirical_details 
;
Empirical correction (ABSPACK) includes:
- Absorption correction using spherical harmonics
- Frame scaling
- Detector area scaling
;
_oxdiff_exptl_absorpt_empirical_full_max 1.398
_oxdiff_exptl_absorpt_empirical_full_min 0.697
loop_
_twin_individual_id
_twin_individual_mass_fraction_refined
1 0.615(12)
2 0.385(12)
